# Supplementary material for: The analysis on the human protein domain targets and host-like interacting motifs for the MERS-CoV and SARS-CoV/CoV-2 infers the molecular mimicry of coronavirus
Source: PLoS One. 2021 Feb 17;16(2):e0246901. doi: 10.1371/journal.pone.0246901 (PMC7888644; doi:10.1371/journal.pone.0246901)
Supplement: S1 File — (XLSX) [file pone.0246901.s002.xlsx]

## Sheet: File S1
Gene full name	Gene name	Viral protein associated	Virus species	PMID	AUTHOR
angiotensin-converting enzyme 2	ACE2	S	SARS-CoV2	32810867	Gupta K.
transmembrane protease serine 2	TMPRSS2		SARS-CoV2	32810867	Gupta K.
interferon-inducible transmembrane proteins	IFITM1-3		SARS-CoV2	32805303	Razieh Dowran
Human leukocyte antigen I	HLA-I		SARS-CoV2	32791978	Asaf Poran
Human leukocyte antigen II	HLA-II		SARS-CoV2	32791978	Asaf Poran
CCL2	CCL2		SARS-CoV2	32788344	Xin Hou
CXCL10	CXCL10		SARS-CoV2	32788344	Xin Hou
CD11	CD11	Nsp2	SARS-CoV2	32779733	C Magro
CD14	CD14	Nsp2	SARS-CoV2	32779733	C Magro
CD123	CD123	Nsp2	SARS-CoV2	32779733	C Magro
IL-6	IL-6	Nsp2	SARS-CoV2	32779733	C Magro
interferon-inducible myxovirus resistance protein-A	MXA	Nsp2	SARS-CoV2	32779733	C Magro
Caspase 3	CASP3	Nsp2	SARS-CoV2	32779733	C Magro
Furin	FURIN	S	SARS-CoV2	32771700	Kristel Klaassen
plasminogen	PLG	S	SARS-CoV2	32773643	Tsai PH
serine protease 1	PRSS1	S	SARS-CoV2	32773643	Tsai PH
transmembrane protease serine 11a	TMPRSS11a	S	SARS-CoV2	32773643	Tsai PH
mannose binding lectin 2	MBL2	S	SARS-CoV2	32773643	Tsai PH
oligoadenylate synthetase 1	OAS1	S	SARS-CoV2	32773643	Tsai PH
C-type lectin domain family 4 member M	CLEC4M	S	SARS-CoV2	32762171	Yongzhi Lun
Fibrinogen	FGB		SARS-CoV2	32758876	Nikhil Sangith
IFN-gamma	IFN-gamma		SARS-CoV2	32758675	Pedro Soares Porto
C- reactive protein	CRP		SARS-CoV2	32758257	Souhel Najjar
Renin	REN		SARS-CoV2	32758257	Souhel Najjar
disintegrin-like and metalloprotease with thrombospondin type 1 motif. No13	ADAMTS13		SARS-CoV2	32751741	Katie-May McLaughlin
hepatocyte growth factor activator	HGFAC		SARS-CoV2	32751741	Katie-May McLaughlin
kallikrein	KLKB1		SARS-CoV2	32751741	Katie-May McLaughlin
complement C1q tumor necrosis factor-related protein 1	C1QTNF1		SARS-CoV2	32751741	Katie-May McLaughlin
serine protease inhibitor	SERPINA5		SARS-CoV2	32751741	Katie-May McLaughlin
transferrin	TF		SARS-CoV2	32751741	Katie-May McLaughlin
angiotensin II receptor type 2	AGTR2		SARS-CoV2	32750889	Chunmei Cui
CD147	CD147		SARS-CoV2	32738184	Pu Xia
USP13	USP13		SARS-CoV2	32735883	Burcu Biterge Süt
interferon beta	INF-beta	Nsp1, Nsp3, Nsp12, Nsp13, Nsp14, ORF3, ORF6, M	SARS-CoV	32733001	Xiaobo Lei
melanoma differentiation gene 5	MDA5	Nsp1, Nsp3, Nsp12, Nsp13, Nsp14, ORF3, ORF6, M	SARS-CoV	32733001	Xiaobo Lei
mitochondrial antiviral signaling protein	MAVS	Nsp1, Nsp3, Nsp12, Nsp13, Nsp14, ORF3, ORF6, M(/IPS-1/VISA)	SARS-CoV	32733001	Xiaobo Lei
TANK-binding kinase 1	TBK	Nsp1, Nsp3, Nsp12, Nsp13, Nsp14, ORF3, ORF6, M	SARS-CoV	32733001	Xiaobo Lei
inducible IkappaB kinase	IKKi	Nsp1, Nsp3, Nsp12, Nsp13, Nsp14, ORF3, ORF6, M	SARS-CoV	32733001	Xiaobo Lei
interferon regulatory factor 7	IRF7	Nsp1, Nsp3, Nsp12, Nsp13, Nsp14, ORF3, ORF6, M	SARS-CoV	32733001	Xiaobo Lei
TRIF	TRIF	Nsp1, Nsp3, Nsp12, Nsp13, Nsp14, ORF3, ORF6, M	SARS-CoV	32733001	Xiaobo Lei
MyD88	MyD88	Nsp1, Nsp3, Nsp12, Nsp13, Nsp14, ORF3, ORF6, M	SARS-CoV	32733001	Xiaobo Lei
signal transducer and activator of transcrption 1	STAT1	Nsp1, Nsp3, Nsp12, Nsp13, Nsp14, ORF3, ORF6, M	SARS-CoV	32733001	Xiaobo Lei
karyopherin alpha 2	KPNA2	Nsp1, Nsp3, Nsp12, Nsp13, Nsp14, ORF3, ORF6, M	SARS-CoV	32733001	Xiaobo Lei
papain like protease (Plpro) / ubiquitin-like protein ISG15	ISG15	PLpro	SARS-CoV2	32726803	Donghyuk Shin
interferon responsive factor 3	IRF3	PLpro	SARS-CoV2	32726803	Donghyuk Shin
NF-kappaB-represing factor	NKRF	M, E, N, SORF3a, ORF6, ORF7a, ORF8, Nsp1, Nsp2, Nsp3, Nsp4, Nsp5	SARS-CoV2	32723797	Roshan Kumar
IL-8	IL-8	M, E, N, SORF3a, ORF6, ORF7a, ORF8, Nsp1, Nsp2, Nsp3, Nsp4, Nsp5	SARS-CoV2	32723797	Roshan Kumar
transducin-like enhancer protein 1	TLE1	M, E, N, SORF3a, ORF6, ORF7a, ORF8, Nsp1, Nsp2, Nsp3, Nsp4, Nsp5	SARS-CoV2	32723797	Roshan Kumar
tumor necrosis factor	TNF	M, E, N, SORF3a, ORF6, ORF7a, ORF8, Nsp1, Nsp2, Nsp3, Nsp4, Nsp5	SARS-CoV2	32723797	Roshan Kumar
IL-1B	IL-1B	M, E, N, SORF3a, ORF6, ORF7a, ORF8, Nsp1, Nsp2, Nsp3, Nsp4, Nsp5	SARS-CoV2	32723797	Roshan Kumar
granulocyte colony-stimulating factor	G-CSF	M, E, N, SORF3a, ORF6, ORF7a, ORF8, Nsp1, Nsp2, Nsp3, Nsp4, Nsp5	SARS-CoV2	32723797	Roshan Kumar
granulocyte-macrophage colony-stimulating factor	GM-CSF	M, E, N, SORF3a, ORF6, ORF7a, ORF8, Nsp1, Nsp2, Nsp3, Nsp4, Nsp5	SARS-CoV2	32723797	Roshan Kumar
SLU7 Homolog, Splicing Factor	SLU7	M, E, N, SORF3a, ORF6, ORF7a, ORF8, Nsp1, Nsp2, Nsp3, Nsp4, Nsp5	SARS-CoV2	32723797	Roshan Kumar
poly(U)-binding-splicing factor 60	PUF60	M, E, N, SORF3a, ORF6, ORF7a, ORF8, Nsp1, Nsp2, Nsp3, Nsp4, Nsp5	SARS-CoV2	32723797	Roshan Kumar
SRSF protein kinase 1	SRPK1	M, E, N, SORF3a, ORF6, ORF7a, ORF8, Nsp1, Nsp2, Nsp3, Nsp4, Nsp5	SARS-CoV2	32723797	Roshan Kumar
serine and arginine rich splicing factor	SRSF5	M, E, N, SORF3a, ORF6, ORF7a, ORF8, Nsp1, Nsp2, Nsp3, Nsp4, Nsp5	SARS-CoV2	32723797	Roshan Kumar
LUC7 like pre MRNA splicing factor	LUC7L2	M, E, N, SORF3a, ORF6, ORF7a, ORF8, Nsp1, Nsp2, Nsp3, Nsp4, Nsp5	SARS-CoV2	32723797	Roshan Kumar
U2 small nuclear RNA auxiliary factor 1 like 5	U2AF1L5	M, E, N, SORF3a, ORF6, ORF7a, ORF8, Nsp1, Nsp2, Nsp3, Nsp4, Nsp5	SARS-CoV2	32723797	Roshan Kumar
small nuclear ribonucleoprotein U1 subunit 70	SNRNP70	M, E, N, SORF3a, ORF6, ORF7a, ORF8, Nsp1, Nsp2, Nsp3, Nsp4, Nsp5	SARS-CoV2	32723797	Roshan Kumar
heterogeneous nuclear ribonucleoprotein U like 2	HNRNPUL2	M, E, N, SORF3a, ORF6, ORF7a, ORF8, Nsp1, Nsp2, Nsp3, Nsp4, Nsp5	SARS-CoV2	32723797	Roshan Kumar
U4/U6 small nuclear ribonucleoprotein Prp3	PRPF3	M, E, N, SORF3a, ORF6, ORF7a, ORF8, Nsp1, Nsp2, Nsp3, Nsp4, Nsp5	SARS-CoV2	32723797	Roshan Kumar
protein o-glucosyltransferase 2	POGLUT2	M, E, N, SORF3a, ORF6, ORF7a, ORF8, Nsp1, Nsp2, Nsp3, Nsp4, Nsp5	SARS-CoV2	32723797	Roshan Kumar
protein o-fucosyltransferase 1	POFUT1	M, E, N, SORF3a, ORF6, ORF7a, ORF8, Nsp1, Nsp2, Nsp3, Nsp4, Nsp5	SARS-CoV2	32723797	Roshan Kumar
notch1	NOTCH1	M, E, N, SORF3a, ORF6, ORF7a, ORF8, Nsp1, Nsp2, Nsp3, Nsp4, Nsp5	SARS-CoV2	32723797	Roshan Kumar
notch3	NOTCH3	M, E, N, SORF3a, ORF6, ORF7a, ORF8, Nsp1, Nsp2, Nsp3, Nsp4, Nsp5	SARS-CoV2	32723797	Roshan Kumar
protein transport protein Sec16A	SEC16A	M, E, N, SORF3a, ORF6, ORF7a, ORF8, Nsp1, Nsp2, Nsp3, Nsp4, Nsp5	SARS-CoV2	32723797	Roshan Kumar
bromodomain protein 2	BRD2	M, E, N, SORF3a, ORF6, ORF7a, ORF8, Nsp1, Nsp2, Nsp3, Nsp4, Nsp5	SARS-CoV2	32723797	Roshan Kumar
bromodomain protein 4	BRD4	M, E, N, SORF3a, ORF6, ORF7a, ORF8, Nsp1, Nsp2, Nsp3, Nsp4, Nsp5	SARS-CoV2	32723797	Roshan Kumar
puromycin-sensitive amino peptidase	NPEPPS	M, E, N, SORF3a, ORF6, ORF7a, ORF8, Nsp1, Nsp2, Nsp3, Nsp4, Nsp5	SARS-CoV2	32723797	Roshan Kumar
proteasome 26S Subunit, non ATPase 6	PSMD6	M, E, N, SORF3a, ORF6, ORF7a, ORF8, Nsp1, Nsp2, Nsp3, Nsp4, Nsp5	SARS-CoV2	32723797	Roshan Kumar
proteasome 26S Subunit, non ATPase 7	PSMD7	M, E, N, SORF3a, ORF6, ORF7a, ORF8, Nsp1, Nsp2, Nsp3, Nsp4, Nsp5	SARS-CoV2	32723797	Roshan Kumar
proteasome 26S Subunit, non ATPase 2	PSMD2	M, E, N, SORF3a, ORF6, ORF7a, ORF8, Nsp1, Nsp2, Nsp3, Nsp4, Nsp5	SARS-CoV2	32723797	Roshan Kumar
proreasome 26S Subunit, non ATPase 13	PSMD13	M, E, N, SORF3a, ORF6, ORF7a, ORF8, Nsp1, Nsp2, Nsp3, Nsp4, Nsp5	SARS-CoV2	32723797	Roshan Kumar
IL-2	IL-2	M, E, N, SORF3a, ORF6, ORF7a, ORF8, Nsp1, Nsp2, Nsp3, Nsp4, Nsp5	SARS-CoV2	32723797	Roshan Kumar
IL-7	IL-7	M, E, N, SORF3a, ORF6, ORF7a, ORF8, Nsp1, Nsp2, Nsp3, Nsp4, Nsp5	SARS-CoV2	32723797	Roshan Kumar
IL-10	IL-10	M, E, N, SORF3a, ORF6, ORF7a, ORF8, Nsp1, Nsp2, Nsp3, Nsp4, Nsp5	SARS-CoV2	32723797	Roshan Kumar
zinc finger DHHC-type palmitoyltransferase 5	ZDHHC5	M, E, N, SORF3a, ORF6, ORF7a, ORF8, Nsp1, Nsp2, Nsp3, Nsp4, Nsp5	SARS-CoV2	32723797	Roshan Kumar
golgin subfamily A member 7	GOLGA7	M, E, N, SORF3a, ORF6, ORF7a, ORF8, Nsp1, Nsp2, Nsp3, Nsp4, Nsp5	SARS-CoV2	32723797	Roshan Kumar
lactate dehydrogenase B	LDHB	M, E, N, SORF3a, ORF6, ORF7a, ORF8, Nsp1, Nsp2, Nsp3, Nsp4, Nsp5	SARS-CoV2	32723797	Roshan Kumar
CD39	CD39		SARS-CoV2	32707842	Parimah Ahmadi
CD73	CD73		SARS-CoV2	32707842	Parimah Ahmadi
antithrombin	AT		SARS-CoV2	32702995	Galit H Frydman
Factor VIII	FVIII		SARS-CoV2	32702995	Galit H Frydman
von Willebrand factor	vWF		SARS-CoV2	32702995	Galit H Frydman
thrombomodulin	THBD		SARS-CoV2	32702995	Galit H Frydman
lipoprotein a	LPA		SARS-CoV2	32702995	Galit H Frydman
heat shock protein family D member 1	HSPD1		SARS-CoV2	32702724	Krishna P Maremanda
flap structure-specific endonuclease 1	FEN1		SARS-CoV2	32702724	Krishna P Maremanda
cytochrome c oxidase assembly factor COX18	COX18		SARS-CoV2	32702724	Krishna P Maremanda
cytochrome c oxidase assembly factor COX10	COX10		SARS-CoV2	32702724	Krishna P Maremanda
mitochondrial uncoupling protein 2	UCP2		SARS-CoV2	32702724	Krishna P Maremanda
mitochondrial uncoupling protein 3	UCP3		SARS-CoV2	32702724	Krishna P Maremanda
proliferating cell nuclear antigen	PCNA		SARS-CoV2	32702724	Krishna P Maremanda
phosphatase and tensin homolog	PTEN		SARS-CoV2	32702724	Krishna P Maremanda
klotho	KL		SARS-CoV2	32702724	Krishna P Maremanda
cyclin dependent kinase inhibitor 1C	CDKN1C		SARS-CoV2	32702724	Krishna P Maremanda
tankyrase	TNKS		SARS-CoV2	32702724	Krishna P Maremanda
nuclear factor of activated T cells 1	NFATC1		SARS-CoV2	32702724	Krishna P Maremanda
growth arrest and DNA damage inducible alpha	GADD45A		SARS-CoV2	32702724	Krishna P Maremanda
poly(ADP-ribose) polymerase 1	PARP1		SARS-CoV2	32702724	Krishna P Maremanda
sirtuin 6	SIRT6		SARS-CoV2	32702724	Krishna P Maremanda
nibrin	NBN		SARS-CoV2	32702724	Krishna P Maremanda
telomerase reverse transcriptase	TERT		SARS-CoV2	32702724	Krishna P Maremanda
RAD17 checkpoint clamp loader component	RAD17		SARS-CoV2	32702724	Krishna P Maremanda
SLX4 structure-specific endonuclease subunit	SLX4		SARS-CoV2	32702724	Krishna P Maremanda
histone acetyltransferase 1	HAT1		SARS-CoV2	32702724	Krishna P Maremanda
NADPH oxidase 4	NOX		SARS-CoV2	32702724	Krishna P Maremanda
tankyrase 2	TNKS2		SARS-CoV2	32702724	Krishna P Maremanda
fission, mitochondrial 1	FIS1		SARS-CoV2	32702724	Krishna P Maremanda
ras homolog family member T2	RHOT2		SARS-CoV2	32702724	Krishna P Maremanda
growth arrest and DNA damage inducible beta	GADD45B		SARS-CoV2	32702724	Krishna P Maremanda
excision repair cross-complementation group 1	ERCC1		SARS-CoV2	32702724	Krishna P Maremanda
dipeptidyl peptidase 4	DPP4		SARS-CoV2	32702724	Krishna P Maremanda
nucleoporin 98 and 96 precursor	NUP98		SARS-CoV2	32702714	Karunakaran KB
charged multivesicular body protein 5	CHMP5		SARS-CoV2	32702714	Karunakaran KB
mitochondrial E3 uboquitin protein ligase 1	MUL1	Nsp2, Nsp4	SARS-CoV/SARS-CoV2	32699849	Jonathan P Davies
prohibitin 1	PHB1	Nsp2, Nsp4	SARS-CoV	32699849	Jonathan P Davies
prohibitin 2	PHB2	Nsp2, Nsp4	SARS-CoV	32699849	Jonathan P Davies
Erlin 1	ERLIN1	Nsp2, Nsp4	SARS-CoV/SARS-CoV2	32699849	Jonathan P Davies
Erlin 2	ERLIN2	Nsp2, Nsp4	SARS-CoV/SARS-CoV2	32699849	Jonathan P Davies
rinf finger protein 170	RNF170	Nsp2, Nsp4	SARS-CoV/SARS-CoV2	32699849	Jonathan P Davies
transmembrane protein 199	TMEM199	Nsp2, Nsp4	SARS-CoV/SARS-CoV2	32699849	Jonathan P Davies
protein disulfide isomerase family A member 4	PDIA4	Nsp2, Nsp4	SARS-CoV/SARS-CoV2	32699849	Jonathan P Davies
GRB10 interacting GYF protein 2	GIGYF2	Nsp2, Nsp4	SARS-CoV	32699849	Jonathan P Davies
stomatin like 2	STOML2	Nsp2, Nsp4	SARS-CoV/SARS-CoV2	32699849	Jonathan P Davies
eukaryotic translation initiation factor 4E family member 2	EIF4E2	Nsp2, Nsp4	SARS-CoV/SARS-CoV2	32699849	Jonathan P Davies
nuclear receptor suffamily 2 group F member 2	NR2F2	Nsp2, Nsp4	SARS-CoV2	32699849	Jonathan P Davies
histone deacetylase 8	HDAC8	Nsp2, Nsp4	SARS-CoV	32699849	Jonathan P Davies
forkhead box K1	FOSK1	Nsp2, Nsp4	SARS-CoV2	32699849	Jonathan P Davies
voltage dependent anion channel 2	VDAC2	Nsp2, Nsp4	SARS-CoV/SARS-CoV2	32699849	Jonathan P Davies
ATPase H+ transporting accesory protein 1	ATP6AP1	Nsp2, Nsp4	SARS-CoV/SARS-CoV2	32699849	Jonathan P Davies
heat shock protein family A member 8	HSPA8	Nsp2, Nsp4	SARS-CoV/SARS-CoV2	32699849	Jonathan P Davies
phospholipase D family member 3	PLD3	Nsp2, Nsp4	SARS-CoV2	32699849	Jonathan P Davies
MYC associated zinc finger protein	MAZ	Nsp2, Nsp4	SARS-CoV2	32699849	Jonathan P Davies
Kin 17 DNA and RNA binding protein	KIN17	Nsp2, Nsp4	SARS-CoV2	32699849	Jonathan P Davies
chloride voltage-gated channel 7	CLCN7	Nsp2, Nsp4	SARS-CoV	32699849	Jonathan P Davies
osteoclastogenesis associated transmembrane protein 1	OSTM1	Nsp2, Nsp4	SARS-CoV	32699849	Jonathan P Davies
histone deacetylase 6	HDAC6	Nsp2, Nsp4	SARS-CoV	32699849	Jonathan P Davies
lon peptidase 1, mitochondrial	LONP1	Nsp2, Nsp4	SARS-CoV/SARS-CoV2	32699849	Jonathan P Davies
homocysteine inducible ER protein with uboquitin like domain 1	HERPUD1	Nsp2, Nsp4	SARS-CoV/SARS-CoV2	32699849	Jonathan P Davies
guided entry of tail-anchored proteins factor 4	GET4	Nsp2, Nsp4	SARS-CoV/SARS-CoV2	32699849	Jonathan P Davies
BAG cochaperone 2	BAG2	Nsp2, Nsp4	SARS-CoV/SARS-CoV2	32699849	Jonathan P Davies
heat shock protein family A member 4	HSPA4	Nsp2, Nsp4	SARS-CoV/SARS-CoV2	32699849	Jonathan P Davies
ribosomal protein S27a	RPS27A	Nsp2, Nsp4	SARS-CoV2	32699849	Jonathan P Davies
solute carrier family 39 member 7	SLC39A7	Nsp2, Nsp4	SARS-CoV2	32699849	Jonathan P Davies
heat shock protein family A member 5	HSPA5	Nsp2, Nsp4	SARS-CoV2	32699849	Jonathan P Davies
NEDD8 ubiquitin like modifier	NEDD8	Nsp2, Nsp4	SARS-CoV2	32699849	Jonathan P Davies
Morf4 family associated protein 1	MRFAP1	Nsp2, Nsp4	SARS-CoV2	32699849	Jonathan P Davies
family with sequence similarity 120 A	FAM120A	Nsp2, Nsp4	SARS-CoV2	32699849	Jonathan P Davies
IL-13	IL-13	Nsp2, Nsp4	SARS-CoV2	32699849	Jonathan P Davies
HMG-box transcription factor 1	HBP1	Nsp2, Nsp4	SARS-CoV/SARS-CoV2	32699849	Jonathan P Davies
isopentenyl-diphosphate delta isomerase 1	IDI1	Nsp2, Nsp4	SARS-CoV	32699849	Jonathan P Davies
7-dehydrocholesterol reductase	DHCR7	Nsp2, Nsp4	SARS-CoV	32699849	Jonathan P Davies
interferon regulatory factor 3	IRF3	Nsp2, Nsp4	SARS-CoV	32699849	Jonathan P Davies
interferon, type 1	IFN1	Nsp2, Nsp4	SARS-CoV	32699849	Jonathan P Davies
superoxide dismutase 1	SOD1		SARS-CoV2	32696465	Guolian Zhao
albumin	ALB		SARS-CoV2	32696465	Guolian Zhao
CEA cell adhesion molecule 1	CEACAM1		SARS-CoV2	32696465	Guolian Zhao
alanyl aminopeptidase	ANPEP		SARS-CoV2	32696465	Guolian Zhao
CXCL1	CXCL1		SARS-CoV2	32696465	Guolian Zhao
CXCL2	CXCL2		SARS-CoV2	32696465	Guolian Zhao
CXCL3	CXCL3		SARS-CoV2	32696465	Guolian Zhao
CXCL5	CXCL5		SARS-CoV2	32696465	Guolian Zhao
CXCL8	CXCL8		SARS-CoV2	32696465	Guolian Zhao
complement C3	C3		SARS-CoV2	32696465	Guolian Zhao
ATPase H+ transporting V1 subunit A	ATP6V1A	Nsp1, N, E, M, S	SARS-CoV2	32695025	Shiek S S J Ahmed
adaptor related protein complex 3 subunit beta 1	AP3B1	Nsp1, N, E, M, S	SARS-CoV2	32695025	Shiek S S J Ahmed
stomatin	STOM	Nsp1, N, E, M, S	SARS-CoV2	32695025	Shiek S S J Ahmed
claudin domain containing 1	CLDND1	Nsp1, N, E, M, S	SARS-CoV2	32695025	Shiek S S J Ahmed
flotillin 2	FLOT2	Nsp1, N, E, M, S	SARS-CoV2	32695025	Shiek S S J Ahmed
FXYD domain containing ion transport regulator 1	FXYD1	Nsp1, N, E, M, S	SARS-CoV2	32695025	Shiek S S J Ahmed
FYN proto-oncogene, Src family tyrosine kinase	FYN	Nsp1, N, E, M, S	SARS-CoV2	32695025	Shiek S S J Ahmed
leucine rich repeat containing 8 VRAC subunit A	LRRC8A	Nsp1, N, E, M, S	SARS-CoV2	32695025	Shiek S S J Ahmed
PIF1 5'-to-3' DNA helicase	PIF1	Nsp1, N, E, M, S	SARS-CoV2	32695025	Shiek S S J Ahmed
IL-23	IL-23	Nsp1, N, E, M, S	SARS-CoV2	32695025	Shiek S S J Ahmed
IL-5	IL-5	Nsp1, N, E, M, S	SARS-CoV2	32695025	Shiek S S J Ahmed
IL-8	IL-8	Nsp1, N, E, M, S	SARS-CoV2	32695025	Shiek S S J Ahmed
general transcription factor IIF subunit 2	GTF2F2	Nsp1, N, E, M, S	SARS-CoV2	32695025	Shiek S S J Ahmed
RNA polymerase I, II and III subunit E	POLR2E	Nsp1, N, E, M, S	SARS-CoV2	32695025	Shiek S S J Ahmed
arrestin beta 1	ARRB1	Nsp1, N, E, M, S	SARS-CoV2	32695025	Shiek S S J Ahmed
eukaryotic translation initiation factor 4E binding protein 1	EIF4EBP1		SARS-CoV2	32691695	Sofia Appleberg
epidermal growth factor receptor	EGFR		SARS-CoV2	32691695	Sofia Appleberg
hypoxia inducible factor 1 subunit alpha	HIF1A		SARS-CoV2	32691695	Sofia Appleberg
mechanistic target of rapamycin kinase	MTOR		SARS-CoV2	32691695	Sofia Appleberg
AKT serine/threonine kinase 1	AKT1		SARS-CoV2	32691695	Sofia Appleberg
ribosomal protein S6 kinase B1	RPS6KB1		SARS-CoV2	32691695	Sofia Appleberg
protein kinase, DNA-activated, catalytic subunit	PRKDC		SARS-CoV2	32686993	Toluwase Hezekiah Fatoki
transmembrane serine protease 2	TMPRSS2	N, S, M, E	SARS-CoV2	32686937	Olivia Sirpilla
endonuclease, poly (U) specific	ENDOU	N, S, M, E	SARS-CoV2	32686937	Olivia Sirpilla
cathepsin B	CTSB	N, S, M, E	SARS-CoV2	32686937	Olivia Sirpilla
helicase for meiosis 1	HFM1	N, S, M, E	SARS-CoV2	32686937	Olivia Sirpilla
interleukin 1 receptor accesory protein	IL1RAP	N, S, M, E	SARS-CoV2	32686937	Olivia Sirpilla
chromosome 20 open reading frame 181	C20orf181	N, S, M, E	SARS-CoV2	32686937	Olivia Sirpilla
plasminogen activator tissue type	PLAT	N, S, M, E	SARS-CoV2	32686937	Olivia Sirpilla
mindbomb E3 ubiquitin protein ligase 1	MIB1	N, S, M, E	SARS-CoV2	32686937	Olivia Sirpilla
fibrillin 1	FBN1	N, S, M, E	SARS-CoV2	32686937	Olivia Sirpilla
caveolin	CAV1	N, S, M, E	SARS-CoV2	32686937	Olivia Sirpilla
endogenous retrovirus group K member 9	ERVK9	N, S, M, E	SARS-CoV2	32686937	Olivia Sirpilla
solute carrier family 6 member 19	SLC6A19		SARS-CoV2	32686937	Olivia Sirpilla
heterogeneous nuclear ribonucleoprotein A1	HNRNPA1		SARS-CoV2	32686937	Olivia Sirpilla
plasminogen	PLG		SARS-CoV2	32686937	Olivia Sirpilla
plakophilin 2	PKP2		SARS-CoV2	32686937	Olivia Sirpilla
acyl-CoA dehydrogenase medium chain	ACADM		SARS-CoV2	32686937	Olivia Sirpilla
palmitoyl-protein-thioesterase 1	PPT1		SARS-CoV2	32686937	Olivia Sirpilla
wolframin ER transmembrane glycoprotein	WFS1		SARS-CoV2	32686937	Olivia Sirpilla
collagen type VI alpha 1 chain	COL6A1		SARS-CoV2	32686937	Olivia Sirpilla
pericentrin	PCNT		SARS-CoV2	32686937	Olivia Sirpilla
fibrillin 2	FBN2		SARS-CoV2	32686937	Olivia Sirpilla
BCS1 homolog, ubiquinol-cytochrome c reductase complex chaperone	BCS1L		SARS-CoV2	32686937	Olivia Sirpilla
N-glycanase 1	NGLY1		SARS-CoV2	32686937	Olivia Sirpilla
cytochrome b5 reductase 3	CYB5R3		SARS-CoV2	32686937	Olivia Sirpilla
acyl-CoA dehydrogenase family member 9	ACAD9		SARS-CoV2	32686937	Olivia Sirpilla
neuraminidase 1	NEU1		SARS-CoV2	32686937	Olivia Sirpilla
G protein subunit beta 1	GNB1		SARS-CoV2	32686937	Olivia Sirpilla
asparaginyl-tRNA synthetase 2. mitochondrial	NARS2		SARS-CoV2	32686937	Olivia Sirpilla
transcription factor 12	TCF12		SARS-CoV2	32686937	Olivia Sirpilla
NPC intracellular cholesterol transporter 2	NPC2		SARS-CoV2	32686937	Olivia Sirpilla
phosphatidylinositol glycan anchor biosynthesis class O	PIGO		SARS-CoV2	32686937	Olivia Sirpilla
CDK5 regulatory subunit associated protein 2	CDK5RAP2		SARS-CoV2	32686937	Olivia Sirpilla
centromere protein F	CENPF		SARS-CoV2	32686937	Olivia Sirpilla
gamma-glutamyl carboxylase	GGCX		SARS-CoV2	32686937	Olivia Sirpilla
FKBP prolyl isomerase 10	FKBP10		SARS-CoV2	32686937	Olivia Sirpilla
TANK binding kinase 1	TBK1		SARS-CoV2	32686937	Olivia Sirpilla
fibulin 5	FBLN5		SARS-CoV2	32686937	Olivia Sirpilla
exosome component 3	EXOSC3		SARS-CoV2	32686937	Olivia Sirpilla
cytochrome p450 oxidoreductase	POR		SARS-CoV2	32686937	Olivia Sirpilla
glycosylphosphatidylinositol anchor attachment 1	GPAA1		SARS-CoV2	32686937	Olivia Sirpilla
ras homolog family member A	RHOA		SARS-CoV2	32686937	Olivia Sirpilla
DNA methyltransferase 1	DNMT1		SARS-CoV2	32686937	Olivia Sirpilla
procollagen-lysine, 2-oxoglutarate 5-dioxygenase 2	PLOD2		SARS-CoV2	32686937	Olivia Sirpilla
SPARC related modular calcium binding 1	SMOC1		SARS-CoV2	32686937	Olivia Sirpilla
IL17RA	IL17RA		SARS-CoV2	32686937	Olivia Sirpilla
ADAM metallopeptidase domain 9	ADAM9		SARS-CoV2	32686937	Olivia Sirpilla
SIL1 nuclaotide exchange factor	SIL1		SARS-CoV2	32686937	Olivia Sirpilla
lysyl oxidase	LOX		SARS-CoV2	32686937	Olivia Sirpilla
torsin family 1 member A	TOR1A		SARS-CoV2	32686937	Olivia Sirpilla
hypoxia up-regulated 1	HYOU1		SARS-CoV2	32686937	Olivia Sirpilla
ER degradation enhancing alpha-mannosidase like protein 3	EDEM3		SARS-CoV2	32686937	Olivia Sirpilla
ER membrane protein complex subunit 1	EMC1		SARS-CoV2	32686937	Olivia Sirpilla
heparan sulfate 6-O-sulfotransferase 2	HS6ST2		SARS-CoV2	32686937	Olivia Sirpilla
UPF1 RNA helicase and ATPase	UPF1		SARS-CoV2	32686937	Olivia Sirpilla
poly (A) binding protein cytoplasmic 1	PABPC1		SARS-CoV2	32686937	Olivia Sirpilla
poly (A) binding protein cytoplasmic 4	PABPC4		SARS-CoV2	32686937	Olivia Sirpilla
casein kinase 2 alpha 2	CSNK2A2		SARS-CoV2	32686937	Olivia Sirpilla
G3BP stress granule assembly factor 1	G3BP1		SARS-CoV2	32686937	Olivia Sirpilla
eukaryotic translation initiation factor 2 subunit alpha	EIF2S1		SARS-CoV2	32686937	Olivia Sirpilla
ribonuclease H2 subunit B	RNASEH2B		SARS-CoV2	32686937	Olivia Sirpilla
matrix metallopeptidase 9	MMP9		SARS-CoV2	32679150	Suvojit Hazra
CD16	CD16	S, N	SARS-CoV2	32676606	Sonny R Elizaldi
C-X3-C motif chemokine receptor 1	CXCR1	S, N	SARS-CoV2	32676606	Sonny R Elizaldi
C-C motif chemokine ligand 2	CCL2	S, N	SARS-CoV2	32676606	Sonny R Elizaldi
C-X-C motif chemokine ligand 10	CXCL10	S, N	SARS-CoV2	32676606	Sonny R Elizaldi
C-X-C motif chemokine ligand 11	CXCL11	S, N	SARS-CoV2	32676606	Sonny R Elizaldi
C-X-C motif chemokine receptor 5	CXCR5	S, N	SARS-CoV2	32676606	Sonny R Elizaldi
signaling lymphocytic activation molecule famimly member 1	SLAMF1	S, N	SARS-CoV2	32676606	Sonny R Elizaldi
C-C motif chemokine receptor 7	CCR7	S, N	SARS-CoV2	32676606	Sonny R Elizaldi
IL-21	IL-21	S, N	SARS-CoV2	32676606	Sonny R Elizaldi
CD69	CD69	S, N	SARS-CoV2	32676606	Sonny R Elizaldi
granzyme B	GZMB	S, N	SARS-CoV2	32676606	Sonny R Elizaldi
BCL6 trabscription repressor	BCL6	S, N	SARS-CoV2	32676606	Sonny R Elizaldi
natriuretic peptide receptor 2	NPR2	S, N	SARS-CoV2	32676606	Sonny R Elizaldi
CD28	CD28	S, N	SARS-CoV2	32676606	Sonny R Elizaldi
integrin subunit alpha 4	ITGA4	S, N	SARS-CoV2	32676606	Sonny R Elizaldi
poly (A) binding protein cytoplasmic 4	PABPC4	N, S, M, E	SARS-CoV2	32676599	Rajneesh Srivastava
DExD-box helicase 21	DDX21	N, S, M, E	SARS-CoV2	32676599	Rajneesh Srivastava
DEAD-box helicase 10	DDX10	N, S, M, E	SARS-CoV2	32676599	Rajneesh Srivastava
eukaryotic translation initiation factor 4H	EIF4H	N, S, M, E	SARS-CoV2	32676599	Rajneesh Srivastava
ribosomal protein L36	RPL36	N, S, M, E	SARS-CoV2	32676599	Rajneesh Srivastava
signal recognition particle 19	SRP19	N, S, M, E	SARS-CoV2	32676599	Rajneesh Srivastava
signal recognition particle 54	SRP54	N, S, M, E	SARS-CoV2	32676599	Rajneesh Srivastava
golgin B1	GOLGB1	N, S, M, E	SARS-CoV2	32676599	Rajneesh Srivastava
filamin B	FLNB	N, S, M, E	SARS-CoV2	32676599	Rajneesh Srivastava
heparin binding growth factor	HDGF	N, S, M, E	SARS-CoV2	32676599	Rajneesh Srivastava
argininosuccinate synthase 1	ASS1	N, S, M, E	SARS-CoV2	32676599	Rajneesh Srivastava
zinc finger CCCH-type containing 12A	ZC3H12A	N, S, M, E	SARS-CoV2	32676599	Rajneesh Srivastava
hexokinase 2	HK2	N, S, M, E	SARS-CoV2	32676599	Rajneesh Srivastava
bone marrow stromal cell antigen 2	BST2	N, S, M, E	SARS-CoV2	32676599	Rajneesh Srivastava
PPARG coactivator 1 alpha	PPARGC1A	N, S, M, E	SARS-CoV2	32676599	Rajneesh Srivastava
X-box binding protein 1	XBP1	N, S, M, E	SARS-CoV2	32676599	Rajneesh Srivastava
cytochrome c, somatic	CYCS	N, S, M, E	SARS-CoV2	32676599	Rajneesh Srivastava
SURP and G-patch domain containing 1	SUGP1	N, S, M, E	SARS-CoV2	32676599	Rajneesh Srivastava
serine and arginine rich splicing factor 7	SRSF7	N, S, M, E	SARS-CoV2	32676599	Rajneesh Srivastava
heterogeneous nuclear ribonucleoprotein A1	HNRNPA1	N, S, M, E	SARS-CoV2	32676599	Rajneesh Srivastava
transformer 2 alpha homolog	TRA2A	N, S, M, E	SARS-CoV2	32676599	Rajneesh Srivastava
CD14	CD14	N, S, M, E	SARS-CoV2	32676599	Rajneesh Srivastava
transmembrane serine protease 11 A	TMPRSS11A		SARS-CoV2	32675285	Ce Zhang
transmembrane serine protease 2	TMPRSS2		SARS-CoV/SARS-CoV2	32672528	Mukhtar Oluwaseun Idris
cathepsin L	CTSL		SARS-CoV2	32668803	Markus Blaess
C-C motif chemokine ligand 20	CCL20		SARS-CoV2	32668803	Markus Blaess
C-C motif chemokine ligand 4	CCL4		SARS-CoV2	32668803	Markus Blaess
Bardet-Biedl syndrome 9	BBS9		SARS-CoV2	32668803	Markus Blaess
kallikrein related peptidase 11	KLK11		SARS-CoV2	32668803	Markus Blaess
interleukin 2 receptor subunit alpha	IL2RA		SARS-CoV2	32668803	Markus Blaess
C-C motif chemokine ligand 3	CCL3		SARS-CoV2	32668803	Markus Blaess
cytochrome P450 family 3 subfamily A member 4	CYP3A4		SARS-CoV2	32668803	Markus Blaess
ISG15 ubiquitin like modifer	ISG15		SARS-CoV2	32668803	Markus Blaess
interleukin 6 receptor	IL6R		SARS-CoV2	32668803	Markus Blaess
scavenger receptor class B member 1	SCARB1		SARS-CoV2	32668803	Markus Blaess
leukotriene B4 receptor	LTB4R		SARS-CoV2	32668803	Markus Blaess
kallikrein related peptidase 4	KLK4		SARS-CoV2	32668803	Markus Blaess
cathepsin K	CTSK		SARS-CoV2	32668803	Markus Blaess
cathepsin B	CTSB		SARS-CoV2	32668803	Markus Blaess
sphingomyelin phosphodiesterase 1	SMPD1		SARS-CoV2	32668803	Markus Blaess
estrogen receptor 1	ESR1		SARS-CoV2	32668803	Markus Blaess
interleukin 23 subunit alpha	IL23A		SARS-CoV2	32668803	Markus Blaess
toll like receptor 4	TLR4		SARS-CoV2	32668803	Markus Blaess
toll like receptor 9	TLR9		SARS-CoV2	32668803	Markus Blaess
toll like receptor 7	TLR7		SARS-CoV2	32668803	Markus Blaess
glucose-6-phosphate dehydrogenase	G6PD		SARS-CoV2	32668803	Markus Blaess
CD26	CD26		SARS-CoV2	32661206	Sabyasachi Senapati
MAX dimerization protein MGA	MGA	Nsp3, Nsp5	SARS-CoV2	32656939	Paulo Ricardo Criado
interferon regulatory factor 9	IRF9	Orf7b	SARS-CoV2	32646047	Radhakrishnan Vishnubalaji
interferon induced protein with tetratricopeptide repeats 1	IFIT1	Orf7b	SARS-CoV2	32646047	Radhakrishnan Vishnubalaji
interferon induced protein with tetratricopeptide repeats 2	IFIT2	Orf7b	SARS-CoV2	32646047	Radhakrishnan Vishnubalaji
interferon induced protein with tetratricopeptide repeats 3	IFIT3	Orf7b	SARS-CoV2	32646047	Radhakrishnan Vishnubalaji
interferon induced transmembrane protein 1	IFITM1	Orf7b	SARS-CoV2	32646047	Radhakrishnan Vishnubalaji
MX dynamin like GTPase 1	MX1	Orf7b	SARS-CoV2	32646047	Radhakrishnan Vishnubalaji
2'-5'-oligoadenylate synthetase 2	OAS2	Orf7b	SARS-CoV2	32646047	Radhakrishnan Vishnubalaji
2'-5'-oligoadenylate synthetase 3	OAS3	Orf7b	SARS-CoV2	32646047	Radhakrishnan Vishnubalaji
interferon induced protein 44	IFI44	Orf7b	SARS-CoV2	32646047	Radhakrishnan Vishnubalaji
interferon induced protein 44 like	IFI44L	Orf7b	SARS-CoV2	32646047	Radhakrishnan Vishnubalaji
interferon lambda 1	IFNL1	Orf7b	SARS-CoV2	32646047	Radhakrishnan Vishnubalaji
interferon gamma	IFNG	Orf7b	SARS-CoV2	32646047	Radhakrishnan Vishnubalaji
cystatin D	CST5	Orf7b	SARS-CoV2	32646047	Radhakrishnan Vishnubalaji
Spi-1-proto-oncogene	SPI1	Orf7b	SARS-CoV2	32646047	Radhakrishnan Vishnubalaji
TNF receptor associated protein	TRAP1	Orf7b	SARS-CoV2	32646047	Radhakrishnan Vishnubalaji
lysine demethylase 5B	KDM5B	Orf7b	SARS-CoV2	32646047	Radhakrishnan Vishnubalaji
death associated protein 3	DAP3	Orf7b	SARS-CoV2	32646047	Radhakrishnan Vishnubalaji
tumor protein p53	TP53	Orf7b	SARS-CoV2	32646047	Radhakrishnan Vishnubalaji
calcium binding protein 39 like	CAB39L	Orf7b	SARS-CoV2	32646047	Radhakrishnan Vishnubalaji
synoviolin 1	SYVN1	Orf7b	SARS-CoV2	32646047	Radhakrishnan Vishnubalaji
RAB, member RAS oncogene family like 6	RABL6	Orf7b	SARS-CoV2	32646047	Radhakrishnan Vishnubalaji
tumor protein p63	TP63	Orf7b	SARS-CoV2	32646047	Radhakrishnan Vishnubalaji
bromodomain containing 4	BRD4	Orf7b	SARS-CoV2	32646047	Radhakrishnan Vishnubalaji
mitogen-activated protein kinase 1	MAPK1	Orf7b	SARS-CoV2	32646047	Radhakrishnan Vishnubalaji
MYC proto-oncogene, bHLH transcription factor	MYC	Orf7b	SARS-CoV2	32646047	Radhakrishnan Vishnubalaji
melanocyte inducing transcription factor	MITF	Orf7b	SARS-CoV2	32646047	Radhakrishnan Vishnubalaji
erb-b2 receptor tyrosine kinase 2	ERBB2	Orf7b	SARS-CoV2	32646047	Radhakrishnan Vishnubalaji
RELA proto-oncogen, NF-kB subunit	RELA	Orf7b	SARS-CoV2	32646047	Radhakrishnan Vishnubalaji
interferon alpha 2	IFNA2	Orf7b	SARS-CoV2	32646047	Radhakrishnan Vishnubalaji
RNA, Ro60-associated Y3	RNY3	Orf7b	SARS-CoV2	32646047	Radhakrishnan Vishnubalaji
prolactin	PRL	Orf7b	SARS-CoV2	32646047	Radhakrishnan Vishnubalaji
transglutaminase 2	TGM2	Orf7b	SARS-CoV2	32646047	Radhakrishnan Vishnubalaji
ASPSCR1 tether for SLC2A4, UBX domain containing	ASPSCR1	Orf7b	SARS-CoV2	32646047	Radhakrishnan Vishnubalaji
euchromatic histone lyisne methyltransferase 1	EHMT1	Orf7b	SARS-CoV2	32646047	Radhakrishnan Vishnubalaji
ETS transcription factor ERG	ERG	Orf7b	SARS-CoV2	32646047	Radhakrishnan Vishnubalaji
ubiquitin like with PHD and ring finger domains 2	UHRF2	Orf7b	SARS-CoV2	32646047	Radhakrishnan Vishnubalaji
G protein-coupled estrogen receptor 1	GPER1	Orf7b	SARS-CoV2	32646047	Radhakrishnan Vishnubalaji
nuclear protein 1, transcriptional regulator	NUPR1	Orf7b	SARS-CoV2	32646047	Radhakrishnan Vishnubalaji
SWI/SNF related, matrix associated, actin dependent regulator of chromatin, subfamily, b member 1	SMARCB1	Orf7b	SARS-CoV2	32646047	Radhakrishnan Vishnubalaji
transporter 1, ATP binding cassette subfamily B member	TAP1	Orf7b	SARS-CoV2	32646047	Radhakrishnan Vishnubalaji
transcription factor EB	TFEB	Orf7b	SARS-CoV2	32646047	Radhakrishnan Vishnubalaji
interleukin 1 receptor antagonist	IL1RN	Orf7b	SARS-CoV2	32646047	Radhakrishnan Vishnubalaji
bruton tyrosine kinase	BTK	Orf7b	SARS-CoV2	32646047	Radhakrishnan Vishnubalaji
cAMP responsive element binding protein 1	CREB1	Orf7b	SARS-CoV2	32646047	Radhakrishnan Vishnubalaji
CD80	CD80	Orf7b	SARS-CoV2	32646047	Radhakrishnan Vishnubalaji
CD86	CD86	Orf7b	SARS-CoV2	32646047	Radhakrishnan Vishnubalaji
insulin receptor substrate 2	IRS2	Orf7b	SARS-CoV2	32646047	Radhakrishnan Vishnubalaji
apolipoprotein B mRNA editing enzyme catalyc subunit 3A	APOBEC3A	Orf7b	SARS-CoV2	32646047	Radhakrishnan Vishnubalaji
shiftless antiviral inhibitor of ribosomal frameshifting	SHFL	Orf7b	SARS-CoV2	32646047	Radhakrishnan Vishnubalaji
eukaryotic translation initiation factor 2 alpha kinae 2	EIF2AK2	Orf7b	SARS-CoV2	32646047	Radhakrishnan Vishnubalaji
zinc finger CCCH-type containing , antiviral 1	ZC3HAV1	Orf7b	SARS-CoV2	32646047	Radhakrishnan Vishnubalaji
ficolin 1	FCN1	Orf7b	SARS-CoV2	32646047	Radhakrishnan Vishnubalaji
claudin 1	CLDN1	Orf7b	SARS-CoV2	32646047	Radhakrishnan Vishnubalaji
CD55	CD55	Orf7b	SARS-CoV2	32646047	Radhakrishnan Vishnubalaji
complement C3b(C4b receptor 1	CR1	Orf7b	SARS-CoV2	32646047	Radhakrishnan Vishnubalaji
C-type lectin domain containing 5A	CLEC5A	Orf7b	SARS-CoV2	32646047	Radhakrishnan Vishnubalaji
Fos proto-oncogene, AP-1 transcription factor subunit	FOS	Orf7b	SARS-CoV2	32646047	Radhakrishnan Vishnubalaji
long intergenic non-protein conding RNA 1089	LINC01089	Orf7b	SARS-CoV2	32646047	Radhakrishnan Vishnubalaji
long intergenic non-protein conding RNA 115	LINC00115	Orf7b	SARS-CoV2	32646047	Radhakrishnan Vishnubalaji
metastasis associated lung adenocarcinoma transcript 1	MALAT1	Orf7b	SARS-CoV2	32646047	Radhakrishnan Vishnubalaji
nuclear paraspeckle assembly transcript 1	NEAT1	Orf7b	SARS-CoV2	32646047	Radhakrishnan Vishnubalaji
enhancer of zeste 2 polycomb repressive complex 2 subunit	EZH2	Orf7b	SARS-CoV2	32646047	Radhakrishnan Vishnubalaji
mitogen-activated protein kinase 14	MAPK14		SARS-CoV2	32645325	Mehdi Bouhaddou
AXL receptor tyrosine kinase	AXL		SARS-CoV2	32645325	Mehdi Bouhaddou
coagulation factor 11	F2		SARS-CoV2	32641750	Dimple Chakravarty
forkhead box P3	FOXP3		SARS-CoV2	32641750	Dimple Chakravarty
C-X-C motif chemokine receptor 3	CXCR3		SARS-CoV2	32641750	Dimple Chakravarty
CD40 ligand	CD40LG		SARS-CoV2	32641750	Dimple Chakravarty
TNF superfamily member 13b	TNFSF13B		SARS-CoV2	32641750	Dimple Chakravarty
C-C motif chemokine ligand 14	CCL14		SARS-CoV2	32641750	Dimple Chakravarty
IL-18	IL18		SARS-CoV2	32641750	Dimple Chakravarty
C-C motif chemokine ligand 23	CCL23		SARS-CoV2	32641750	Dimple Chakravarty
neural cell adhesion molecule 1	NCAM1		SARS-CoV2	32641750	Dimple Chakravarty
androgen receptor	AR		SARS-CoV2	32641750	Dimple Chakravarty
ArfGAP with dual PH domains 2	ADAP2		SARS-CoV2	32641482	Xuesen Zhao
IFI30 lysosomal thiol reductase	IFI30		SARS-CoV2	32641482	Xuesen Zhao
lymphocyte antigen 6 family member E	LY6E		SARS-CoV2	32641482	Xuesen Zhao
microtubule affinity regulating kinase 3	MARK3		SARS-CoV2	32637948	Maik Pietzner
ABO, alpha 1-3-N-acetylgalactosaminyltransferase and alpha 1-3-galactosyltransferase	ABO		SARS-CoV2	32637948	Maik Pietzner
catechol-O-methyltransferase	COMT		SARS-CoV2	32637948	Maik Pietzner
dCTP pyrophosphatase 1	DCTPP1		SARS-CoV2	32637948	Maik Pietzner
galactosidase alpha	GLA		SARS-CoV2	32637948	Maik Pietzner
endoplasmic reticulum oxidoreductase 1 beta	ERO1B		SARS-CoV2	32637948	Maik Pietzner
stromal cell derived factor 2	SDF2		SARS-CoV2	32637948	Maik Pietzner
endoplasmic reticulum lectin 1	ERLEC1		SARS-CoV2	32637948	Maik Pietzner
FKBP prolyl isomerase 7	FKBP7		SARS-CoV2	32637948	Maik Pietzner
prostaglandin E synthase 2	PTGES2		SARS-CoV2	32637948	Maik Pietzner
milk fat globule EGF and factor v/VIII domain containing	MFGE8		SARS-CoV2	32637948	Maik Pietzner
interleukin 17 receptor A	IL17RA		SARS-CoV2	32637948	Maik Pietzner
fibrinogen beta chain	FGB		SARS-CoV2	32637948	Maik Pietzner
interleukin 1 receptor type 1	IL1R1		SARS-CoV2	32637948	Maik Pietzner
interleukin 2 receptor subunit beta	IL2RB		SARS-CoV2	32637948	Maik Pietzner
IL6ST interleukin 6 signal transducer	IL6ST		SARS-CoV2	32637948	Maik Pietzner
plasminogen	PLG		SARS-CoV2	32637948	Maik Pietzner
serpin family C member 1	SERPINC1		SARS-CoV2	32637948	Maik Pietzner
RAB1A, member RAS oncogene family	RAB1A		SARS-CoV2	32637948	Maik Pietzner
RAB2A, member RAS oncogene family	RAB2A		SARS-CoV2	32637948	Maik Pietzner
adaptor related protein complex 2 subunit alpha 2	AP2A2		SARS-CoV2	32637948	Maik Pietzner
interleukin 1 receptor like 2	IL1RL2		SARS-CoV2	32637948	Maik Pietzner
serpin family E member 1	SERPINE1		SARS-CoV2	32637948	Maik Pietzner
gelsolin	GSN		SARS-CoV2	32637948	Maik Pietzner
FKBP prolyl isomerase 7	FKBP7		SARS-CoV2	32637948	Maik Pietzner
serum amyloid A1	SAA1		SARS-CoV2	32637948	Maik Pietzner
serum amyloid A2	SAA2		SARS-CoV2	32637948	Maik Pietzner
complement factor H	CFH		SARS-CoV2	32637948	Maik Pietzner
Rho guanine nucleotide exchange factor 3	ARHGEF3		SARS-CoV2	32637948	Maik Pietzner
NLR family pyrin domain containing 12	NLRP12		SARS-CoV2	32637948	Maik Pietzner
steroid receptor RNA activator 1	SRA1		SARS-CoV2	32637948	Maik Pietzner
quiescin sulfhydryl oxidase 2	QSOX2		SARS-CoV2	32637948	Maik Pietzner
growth differentiation factor 15	GDF15		SARS-CoV2	32637948	Maik Pietzner
heme oxygenase 1	HMOX1		SARS-CoV2	32637948	Maik Pietzner
electron transfer flavoprotein subunit alpha	ETFA		SARS-CoV2	32637948	Maik Pietzner
lectin, mannose binding 2	LMAN2		SARS-CoV2	32637948	Maik Pietzner
selenoprotein S	SELENOS		SARS-CoV2	32637948	Maik Pietzner
inter-alpha-trypsin inhibitor heavy chain 3	ITIH3		SARS-CoV2	32637948	Maik Pietzner
protein O-glucosyltransferase 3	POGLUT3		SARS-CoV2	32637948	Maik Pietzner
complement C1r subcomponent like	C1RL		SARS-CoV2	32637948	Maik Pietzner
serpin family A member 10	SERPINA10		SARS-CoV2	32637948	Maik Pietzner
transcription termination factor 2	TTF2		SARS-CoV2	32637948	Maik Pietzner
coagulation factor VIII	F8		SARS-CoV2	32637948	Maik Pietzner
autophagy related 16 like 1	ATG16L1		SARS-CoV2	32635598	Melissa Bello-Perez
unc-51 like autophagy activating kinase 1	ULK1		SARS-CoV2	32635598	Melissa Bello-Perez
microtubule associated protein 1 light chain 3 alpha	MAP1LC3A		SARS-CoV2	32635598	Melissa Bello-Perez
endoplasmic reticulum to nucleous signaling 1	ERN1		SARS-CoV2	32635598	Melissa Bello-Perez
eukaryotic translation initiation factor 2 alpha kinase 3	EIF2AK3		SARS-CoV2	32635598	Melissa Bello-Perez
DNA damage inducible transcript 3	DDIT3		SARS-CoV2	32635598	Melissa Bello-Perez
BCL2 apoptosis regulator	BCL2		SARS-CoV2	32635598	Melissa Bello-Perez
beclin 1	BECN1		SARS-CoV2	32635598	Melissa Bello-Perez
S-phase kinase associated protein 2	SKP2		SARS-CoV2	32635598	Melissa Bello-Perez
WD repeat domain, phosphoinositide interacting 1	WIPI1		SARS-CoV2	32635598	Melissa Bello-Perez
Wd repeat domain, phosphoinositide interacting 2	WIPI2		SARS-CoV2	32635598	Melissa Bello-Perez
zinc finger FYVE-type containing 1	ZFYVE1		SARS-CoV2	32635598	Melissa Bello-Perez
autophagy related 5	ATG5		SARS-CoV2	32635598	Melissa Bello-Perez
sequestosome 1	SQSTM1		SARS-CoV2	32635598	Melissa Bello-Perez
phosphatidylinositol 3-kinase catalytic subunit type 3	PIK3C3		SARS-CoV2	32635598	Melissa Bello-Perez
autophagy related 7	ATG7		SARS-CoV2	32635598	Melissa Bello-Perez
ER degradation enhancing alpha-mannosidase like protein 1	EDEM1		SARS-CoV2	32635598	Melissa Bello-Perez
inhibitor of nuclear factor kappa B kinase regulatory subunit gamma	IKBKG		SARS-CoV2	32630601	Laura Pezzi
ribosomal oxygenase 1	RIOX1		SARS-CoV2	32630601	Laura Pezzi
high mobility group box 1	HMGB1	S	SARS-CoV2	32629817	Marzena Wyganowska
peptidylprolyl isomerase A	PPIA	Nsp1	SARS-CoV2	22046132	Susanne Pfefferle
peptidylprolyl isomerase B	PPIB	Nsp1	SARS-CoV2	22046132	Susanne Pfefferle
peptidylprolyl isomerase H	PPIH	Nsp1	SARS-CoV2	22046132	Susanne Pfefferle
peptidylprolyl isomerasa G	PPIG	Nsp1	SARS-CoV2	22046132	Susanne Pfefferle
FKBP prolyl isomerase 1	FKBP1A	Nsp1	SARS-CoV2	22046132	Susanne Pfefferle
FKBP prolyl isomerase 1B	FKBP1B	Nsp1	SARS-CoV2	22046132	Susanne Pfefferle
integrin subunit alpha M	ITGAM	Nsp3	SARS-CoV2	32676591	Rajdeep S Virdi
mitogen-activated protein kinase 14	MAPK14		SARS-CoV2	32645325	Mehdi Bouhaddou
2'-5'-oligoadenylate synthetase 1	OAS1		SARS-CoV2	32607510	Nicole A P Lieberman
2'-5'-oligoadenylate synthetase 2	OAS2		SARS-CoV2	32607510	Nicole A P Lieberman
2'-5'-olidoadenylate synthetase 3	OAS3		SARS-CoV2	32607510	Nicole A P Lieberman
interferon induced protein with tetratricopeptide repeats 1	IFIT1		SARS-CoV2	32607510	Nicole A P Lieberman
interferon induced protein with tetratricopeptide repeats 2	IFIT2		SARS-CoV2	32607510	Nicole A P Lieberman
interferon induced protein with tetratricopeptide repeats 3	IFIT3		SARS-CoV2	32607510	Nicole A P Lieberman
itchy E3 ubiquitin protein ligase	ITCH		SARS-CoV2	32604797	Olga Tarasova
cathepsin S	CTSS		SARS-CoV2	32604797	Olga Tarasova
tripartite motif containing 25	TRIM25		SARS-CoV2	32604730	Cheorl-Ho Kim
T cell immune regulator 1, ATPase H+ transporting V0 subunit a3	TCIRG1		SARS-CoV2	32604730	Cheorl-Ho Kim
immunoglobulin kappa variable 2-24	IGKV2-24		SARS-CoV2	32604730	Cheorl-Ho Kim
glycoprotein hormone subunit alpha 2	GPHA2		SARS-CoV2	32604730	Cheorl-Ho Kim
coats disease	CTD	S, N. E	SARS-CoV2	32604730	Cheorl-Ho Kim
paget disease of bone 1	PDB1	Nsp3	SARS-CoV2	32604730	Cheorl-Ho Kim
heterogeneous nuclear ribonucleoprotein A1	HNRNPA1	N	SARS-CoV2	32604730	Cheorl-Ho Kim
dipeptidyl peptidase 4	DPP4		SARS-CoV2	32604730	Cheorl-Ho Kim
CEA cell adhesion molecule 5	CEACAM5	S	SARS-CoV2	32604730	Cheorl-Ho Kim
heat shock protein family A (Hsp70) member 5	HSPA5		SARS-CoV2	32604730	Cheorl-Ho Kim
intercellular adhesion molecule 3	ICAM3		SARS-CoV2	32604730	Cheorl-Ho Kim
alanyl aminopeptidase, membrane	ANPEP		SARS-CoV2	32604730	Cheorl-Ho Kim
ADAM metallopeptidase domain 17	ADAM17	S	SARS-CoV2	32604730	Cheorl-Ho Kim
transmembrane 7 superfamily member 2	TM7SF2	S	SARS-CoV-2	32604730	Cheorl-Ho Kim
kallikrein related peptidase 11	KLK11	S	SARS-CoV-2	32604730	Cheorl-Ho Kim
transmembrane serine protease 13	TMPRSS13	S	SARS-CoV-2	32604730	Cheorl-Ho Kim
transmembrane serine protease 11 E	TMPRSS11E	S	SARS-CoV-2	32604730	Cheorl-Ho Kim
coagulation factor X	F10	S	SARS-CoV-2	32604730	Cheorl-Ho Kim
eukaryotic translation initiation factor 2 alpha kinase 2	EIF2AK2	S	SARS-CoV-2	32604730	Cheorl-Ho Kim
activating transcription factor 6	ATF6	S	SARS-CoV-2	32604730	Cheorl-Ho Kim
endoplasmic reticulum to nucleous signaling 1	ERN1	S	SARS-CoV-2	32604730	Cheorl-Ho Kim
solute carrier family 34 member 3	SLC34A3		SARS-CoV-2	32602046	Siyu Xia
cubilin	CUBN		SARS-CoV-2	32602046	Siyu Xia
interferon induced transmembrane protein 3	IFITM3		SARS-CoV-2	32595654	Mahmood Yaseen Hachim
interferon, type 1, cluster	IFN1@	ORF6, ORF8	SARS-CoV-2	32589897	Jin-Yan Li
nuclear factor kappa B subunit 1	NFKB1	ORF6, ORF8	SARS-CoV-2	32589897	Jin-Yan Li
basigin (Ok blood group)	BSG	S	SARS-CoV-2	32589459	Andrea Leonardi
apolipoprotein B mRNA editing enzyme catalyc subunit 3A	APOBEC3A	S	SARS-CoV-2	32589459	Andrea Leonardi
adenosine deaminase RNA specific	ADAR	S	SARS-CoV-2	32589459	Andrea Leonardi
apolipoprotein B mRNA editing enzyme catalyc subunit 3B	APOBEC3B		SARS-CoV-2	32581081	P Simmonds
apoipoprotein B mRNA editing enzyme catalytic subunit 3G	APOBEC3G		SARS-CoV-2	32581081	P Simmonds
valosin containing protein	VCP	ORF9	SARS-CoV-2	32839770	Ana Dominguez Andres
arginine vasopressin	AVP	Nsp9	SARS-CoV-2	32838660	Vaishali Chandel
NFKB repressing factor	NKRF	Nsp10	SARS-CoV-2	32838362	Jingjiao Li
elastase, neutrophil expressed	ELANE		SARS-CoV-2	32835700	Gilberto Vargas-Alarcón
cathepsin L	CTSL		SARS-CoV-2	32835700	Gilberto Vargas-Alarcón
guanylate binding protein 1	GBP1	N	SARS-CoV-2	32835036	Bernardina Rivera
TAP binding protein	TAPBP	N	SARS-CoV-2	32835036	Bernardina Rivera
solute carrier family 26 member 3	SLC26A3	N	SARS-CoV-2	32835036	Bernardina Rivera
programmed cel death 1	PDCD1		SARS-CoV-2	32833687	Arne Sattler
membrane palmitoylated protein 5	MPP5	E	SARS-CoV-2	32822073	Angelo Toto
CD274 molecule	CD274	S	SARS-CoV-2	32818801	Fabio Facchetti
myelin basic protein	MBP	N	SARS-CoV-2	32577653	Theodora Myrto Perdikari
FUS RNA binding protein	FUS	N	SARS-CoV-2	32577653	Theodora Myrto Perdikari
heterogeneous nuclear ribonucleoprotein A2/B1	HNRNPA2B	N	SARS-CoV-2	32577653	Theodora Myrto Perdikari
TAR DNA binding protein	TARDBP	N	SARS-CoV-2	32577653	Theodora Myrto Perdikari
zinc finger E-box binding homeobox 1	ZEB1		SARS-CoV-2	32577652	C Allison Stewart
POU class 2 homeobox 3	POU2F3		SARS-CoV-2	32577652	C Allison Stewart
surfactant protein C	SFTPC		SARS-CoV-2	32577652	C Allison Stewart
primary cilia formation	PIFO		SARS-CoV-2	32577652	C Allison Stewart
secretoglobin family 1A member 1	SCGB1A1		SARS-CoV-2	32577652	C Allison Stewart
cadherin 1	CDH1		SARS-CoV-2	32577652	C Allison Stewart
RAB25, member RAS oncogene family	RAB25		SARS-CoV-2	32577652	C Allison Stewart
catenin beta 1	CTNNB1		SARS-CoV-2	32577652	C Allison Stewart
vimentin	VIM		SARS-CoV-2	32577652	C Allison Stewart
transforming growth factor alpha	TGFA		SARS-CoV-2	32577652	C Allison Stewart
glutamate-ammonia ligase	GLUL		SARS-CoV-2	32577652	C Allison Stewart
deoxyribose-phosphate aldolase	DERA		SARS-CoV-2	32577652	C Allison Stewart
solute carrier family 6 member 14	SLC6A14		SARS-CoV-2	32577652	C Allison Stewart
erb-b2 receptor tyrosine kinase 3	ERBB3		SARS-CoV-2	32577652	C Allison Stewart
epithelial cell adhesion molecule	EPCAM		SARS-CoV-2	32577652	C Allison Stewart
TYRO3 protein tyrosine kinase	TYRO3		SARS-CoV-2	32577652	C Allison Stewart
MER proto-oncogene, tyrosine kinase	MERTK		SARS-CoV-2	32577652	C Allison Stewart
claudin 2	CLDN2		SARS-CoV-2	32577652	C Allison Stewart
dipeptidyl-peptidase 4	DPP4		MERS	32461612	Yasunori Watanabe
interferon induced with helicase C domain 1	IFIH1	N	MERS	32295922	Chi-You Chang
interferon alpha 1	IFNA1	N	MERS	32295922	Chi-You Chang
interferon lambda 1	IFNL1	N	MERS	32295922	Chi-You Chang
DExD/H-box helicase 58	DDX58	N	MERS	32295922	Chi-You Chang
tripartite motif containing 25	TRIM25	N	MERS	32295922	Chi-You Chang
interferon regulatory factor 3	IRF3	N	MERS	32295922	Chi-You Chang
interferon induced protein with tetratricopeptide repeats 1	IFIT1	Nsp16	MERS	32288963	Yan-Hua Li
transmembrane serine protease 2	TMPRSS2	S	MERS	32126736	Mahmoud Kandeel
RNA binding region (RNP1, RRM) containing 3	RNPC3	N	MERS	32105468	Shan-Meng Lin
immunoglobulin kappa variable 1D-27 (pseudogene)	IGKV1D-27	N	MERS	32105468	Shan-Meng Lin
immunoglobulin kappa variable 2D-26	IGKV2D-26	N	MERS	32105468	Shan-Meng Lin
kallikrein related peptidase 11	KLK11	E	MERS	31883085	Gary R Whittaker
furin, paired basic amino acid cleaving enzyme	FURIN	E	MERS	31883085	Gary R Whittaker
ST14 transmembrane serine protease matriptase	ST14	E	MERS	31883085	Gary R Whittaker
corin, serine peptidase	CORIN	E	MERS	31883085	Gary R Whittaker
serine peptidase inhibitor, kunitz type 1	SPINT1	E	MERS	31883085	Gary R Whittaker
beclin 1	BECN1	S	MERS	31765674	Jozlyn R Clasman
PH domain and leucine rich repeat protein phosphatase	PHLPP1	S	MERS	31765674	Jozlyn R Clasman
AKT serine/threonine kinase 1	AKT1	S	MERS	31765674	Jozlyn R Clasman
S-phase kinase associated protein 2	SKP2	S	MERS	31765674	Jozlyn R Clasman
UV radiation resistance associated	UVRAG	S	MERS	31765674	Jozlyn R Clasman
mechanistic target rapamucin kinase	MTOR	S	MERS	31765674	Jozlyn R Clasman
ISG15 ubiquitin like modifer	ISG15	S	MERS	31765674	Jozlyn R Clasman
C-type lectin domain family 4 member D	CLEC4D		MERS	31562757	Xiaoyu Zhao
spleen associated tyrosine kinase	SYK		MERS	31562757	Xiaoyu Zhao
nuclear factor kappa B subunit 1	NFKB1		MERS	31562757	Xiaoyu Zhao
trans-golgi network protein 2	TGOLN2	M	MERS	31399512	Anabelle Perrier
CD4 molecule	CD4	M	MERS	31399512	Anabelle Perrier
interleukin 10	IL10	S	MERS	31089478	Ayman Mubarak
C-X-C motif chemokine ligand 10	CXCL10	S	MERS	31089478	Ayman Mubarak
negative elongation factor complex member C/D	NELFCD	S	MERS	31089478	Ayman Mubarak
inhibitor of nuclear factor kappa B kinase subunit epsilon	IKBKE		MERS	32226718	Arinjay Banerjee
tumor necrosis factor	TNF	N	MERS	30242057	James Odame Aboagye
interleukin 6	IL6	N	MERS	30242057	James Odame Aboagye
C-X-C motif chemokine ligand 8	CXCL8	N	MERS	30242057	James Odame Aboagye
TANK binding kinase 1	TBK1		MERS	32226718	Arinjay Banerjee
interferon beta 1	IFNB1		MERS	32226718	Arinjay Banerjee
C-C motif chemokine ligand 2	CCL2		MERS	30146782	Somayeh Shokri
adenosine deaminase	ADA		MERS	30146782	Somayeh Shokri
interleukin 1 receptor type 1	IL1R1		MERS	30060038	Hyoung-Shik Shin
interferon alpha 2	IFNA2		MERS	30060038	Hyoung-Shik Shin
interleukin 2	IL2		MERS	30060038	Hyoung-Shik Shin
interleukin 17A	IL17A		MERS	30060038	Hyoung-Shik Shin
interleukin 4	IL4		MERS	30060038	Hyoung-Shik Shin
C-C motif chemokine ligand 5	CCL5		MERS	30060038	Hyoung-Shik Shin
cathepsin B	CTSB		MERS	29772395	Ji Yeun Kim
karyopherin subunit alpha 4	KPNA4		MERS	29370303	Javier Canton
RELA proto-oncogene, NF-kB subunit	RELA		MERS	29370303	Javier Canton
karyopherin subunit alpha 3	KPNA3		MERS	29370303	Javier Canton
C-X-C motif chemokine ligand 8	CXCL8		MERS	29370303	Javier Canton
TATA-box binding protein associated factor, RNA polymerase I subunit B	TAF1B	nsp1	MERS	28843094	Yutaka Terada
CD9 molecule	CD9		MERS	28759649	James T Earnest
CD81 molecule	CD81		MERS	28759649	James T Earnest
eukaryotic translation initiation factor 2 alpha kinase 2	EIF2AK2		MERS	27783669	Huib H Rabouw
eukaryotic translation initiation factor 2A	EIF2A		MERS	27783669	Huib H Rabouw
G3BP stress granule assembly factor 1	G3BP1		MERS	27783669	Huib H Rabouw
G3BP stress granule assembly factor 2	G3BP2		MERS	27783669	Huib H Rabouw
TIA1 cytotoxic granule associated RNA binding protein	TIA1		MERS	27783669	Huib H Rabouw
eukaryotic translation initiation factor 3 subunit A	EIF3A		MERS	27783669	Huib H Rabouw
adenosine deaminase RNA specific	ADAR		MERS	27783669	Huib H Rabouw
adenosine deaminase RNA specific B1	ADARB1		MERS	27783669	Huib H Rabouw
interferon beta 1	IFNB1	ORF4b	MERS	26631542	Yang Yang
TANK binding kinase 1	TBK1	ORF4b	MERS	26631542	Yang Yang
mitochondrial antiviral signaling protein	MAVS	ORF4b	MERS	26631542	Yang Yang
inhibitor of nuclear factor kappa B kinase subunit epsilon	IKBKE	ORF4b	MERS	26631542	Yang Yang
interferon regulatory factor 3	IRF3	ORF4b	MERS	26631542	Yang Yang
myelin basic protein	MBP	N	MERS	25733052	Wahyu Surya
interleukin 17F	IL17F		MERS	25534508	Christian Selinger
interleukin 23 subunit alpha	IL23A		MERS	25534508	Christian Selinger
