# Supplementary material for: The analysis on the human protein domain targets and host-like interacting motifs for the MERS-CoV and SARS-CoV/CoV-2 infers the molecular mimicry of coronavirus
Source: PLoS One. 2021 Feb 17;16(2):e0246901. doi: 10.1371/journal.pone.0246901 (PMC7888644; doi:10.1371/journal.pone.0246901)
Supplement: S2 File — (XLSX) [file pone.0246901.s003.xlsx]

## Sheet: File S2
Gene name	Sharedness		Gene name	Sharedness
IFITM1-3	SARS-CoV/CoV2_ours	383 elements included exclusively in "SARS-CoV-2":	IFNA1	MERS-CoV_ours	55 elements included exclusively in "MERS-CoV":
HLA-I	SARS-CoV/CoV2_ours		IFNL1	MERS-CoV_ours
HLA-II	SARS-CoV/CoV2_ours		DDX58	MERS-CoV_ours
CCL2	SARS-CoV/CoV2_ours		TRIM25	MERS-CoV_ours
CXCL10	SARS-CoV/CoV2_ours		IRF3	MERS-CoV_ours
CD11	SARS-CoV/CoV2_ours		IFIT1	MERS-CoV_ours
CD14	SARS-CoV/CoV2_ours		RNPC3	MERS-CoV_ours
CD123	SARS-CoV/CoV2_ours		IGKV1D-27	MERS-CoV_ours
IL-6	SARS-CoV/CoV2_ours		IGKV2D-26	MERS-CoV_ours
MXA	SARS-CoV/CoV2_ours		KLK11	MERS-CoV_ours
CASP3	SARS-CoV/CoV2_ours		ST14	MERS-CoV_ours
FURIN	SARS-CoV/CoV2_ours		SPINT1	MERS-CoV_ours
PLG	SARS-CoV/CoV2_ours		BECN1	MERS-CoV_ours
PRSS1	SARS-CoV/CoV2_ours		PHLPP1	MERS-CoV_ours
TMPRSS11a	SARS-CoV/CoV2_ours		AKT1	MERS-CoV_ours
MBL2	SARS-CoV/CoV2_ours		SKP2	MERS-CoV_ours
OAS1	SARS-CoV/CoV2_ours		UVRAG	MERS-CoV_ours
FGB	SARS-CoV/CoV2_ours		MTOR	MERS-CoV_ours
IFN-gamma	SARS-CoV/CoV2_ours		CLEC4D	MERS-CoV_ours
CRP	SARS-CoV/CoV2_ours		SYK	MERS-CoV_ours
REN	SARS-CoV/CoV2_ours		NFKB1	MERS-CoV_ours
ADAMTS13	SARS-CoV/CoV2_ours		TGOLN2	MERS-CoV_ours
HGFAC	SARS-CoV/CoV2_ours		CD4	MERS-CoV_ours
KLKB1	SARS-CoV/CoV2_ours		IL10	MERS-CoV_ours
C1QTNF1	SARS-CoV/CoV2_ours		CXCL10	MERS-CoV_ours
SERPINA5	SARS-CoV/CoV2_ours		NELFCD	MERS-CoV_ours
TF	SARS-CoV/CoV2_ours		TNF	MERS-CoV_ours
AGTR2	SARS-CoV/CoV2_ours		IL6	MERS-CoV_ours
CD147	SARS-CoV/CoV2_ours		CXCL8	MERS-CoV_ours
INF-beta	SARS-CoV/CoV2_ours		IFNB1	MERS-CoV_ours
MDA5	SARS-CoV/CoV2_ours		CCL2	MERS-CoV_ours
TBK	SARS-CoV/CoV2_ours		ADA	MERS-CoV_ours
IKKi	SARS-CoV/CoV2_ours		IL1R1	MERS-CoV_ours
IRF7	SARS-CoV/CoV2_ours		IFNA2	MERS-CoV_ours
TRIF	SARS-CoV/CoV2_ours		IL2	MERS-CoV_ours
MyD88	SARS-CoV/CoV2_ours		IL17A	MERS-CoV_ours
STAT1	SARS-CoV/CoV2_ours		IL4	MERS-CoV_ours
NKRF	SARS-CoV/CoV2_ours		CCL5	MERS-CoV_ours
IL-8	SARS-CoV/CoV2_ours		CTSB	MERS-CoV_ours
TNF	SARS-CoV/CoV2_ours		RELA	MERS-CoV_ours
IL-1B	SARS-CoV/CoV2_ours		TAF1B	MERS-CoV_ours
G-CSF	SARS-CoV/CoV2_ours		CD9	MERS-CoV_ours
GM-CSF	SARS-CoV/CoV2_ours		CD81	MERS-CoV_ours
PUF60	SARS-CoV/CoV2_ours		EIF2AK2	MERS-CoV_ours
SRPK1	SARS-CoV/CoV2_ours		EIF2A	MERS-CoV_ours
SRSF5	SARS-CoV/CoV2_ours		G3BP1	MERS-CoV_ours
LUC7L2	SARS-CoV/CoV2_ours		G3BP2	MERS-CoV_ours
U2AF1L5	SARS-CoV/CoV2_ours		TIA1	MERS-CoV_ours
SNRNP70	SARS-CoV/CoV2_ours		EIF3A	MERS-CoV_ours
HNRNPUL2	SARS-CoV/CoV2_ours		ADAR	MERS-CoV_ours
PRPF3	SARS-CoV/CoV2_ours		ADARB1	MERS-CoV_ours
NOTCH1	SARS-CoV/CoV2_ours		MAVS	MERS-CoV_ours
NOTCH3	SARS-CoV/CoV2_ours		MBP	MERS-CoV_ours
SEC16A	SARS-CoV/CoV2_ours		IL17F	MERS-CoV_ours
NPEPPS	SARS-CoV/CoV2_ours		IL23A	MERS-CoV_ours
PSMD6	SARS-CoV/CoV2_ours		DPP4	SHARED_Ours_Perrin	10 common elements in "MERS-CoV" and "Perrin-Cocon et ":
PSMD7	SARS-CoV/CoV2_ours		IFIH1	SHARED_Ours_Perrin
PSMD2	SARS-CoV/CoV2_ours		TMPRSS2	SHARED_Ours_Perrin
PSMD13	SARS-CoV/CoV2_ours		FURIN	SHARED_Ours_Perrin
IL-2	SARS-CoV/CoV2_ours		CORIN	SHARED_Ours_Perrin
IL-7	SARS-CoV/CoV2_ours		ISG15	SHARED_Ours_Perrin
IL-10	SARS-CoV/CoV2_ours		IKBKE	SHARED_Ours_Perrin
LDHB	SARS-CoV/CoV2_ours		TBK1	SHARED_Ours_Perrin
CD39	SARS-CoV/CoV2_ours		KPNA4	SHARED_Ours_Perrin
CD73	SARS-CoV/CoV2_ours		KPNA3	SHARED_Ours_Perrin
AT	SARS-CoV/CoV2_ours		RCHY1	Perrin-Cocon et al	7 elements included exclusively in "Perrin-Cocon et ":
FVIII	SARS-CoV/CoV2_ours		PRKRA	Perrin-Cocon et al
vWF	SARS-CoV/CoV2_ours		TMPRSS13	Perrin-Cocon et al
THBD	SARS-CoV/CoV2_ours		TMPRSS11D	Perrin-Cocon et al
LPA	SARS-CoV/CoV2_ours		CEACAM5	Perrin-Cocon et al
HSPD1	SARS-CoV/CoV2_ours		HSPA5	Perrin-Cocon et al
FEN1	SARS-CoV/CoV2_ours		TMPRSS11A	Perrin-Cocon et al
COX18	SARS-CoV/CoV2_ours
COX10	SARS-CoV/CoV2_ours
UCP2	SARS-CoV/CoV2_ours
UCP3	SARS-CoV/CoV2_ours
PCNA	SARS-CoV/CoV2_ours
PTEN	SARS-CoV/CoV2_ours
KL	SARS-CoV/CoV2_ours
CDKN1C	SARS-CoV/CoV2_ours
TNKS	SARS-CoV/CoV2_ours
NFATC1	SARS-CoV/CoV2_ours
GADD45A	SARS-CoV/CoV2_ours
PARP1	SARS-CoV/CoV2_ours
SIRT6	SARS-CoV/CoV2_ours
NBN	SARS-CoV/CoV2_ours
TERT	SARS-CoV/CoV2_ours
RAD17	SARS-CoV/CoV2_ours
SLX4	SARS-CoV/CoV2_ours
HAT1	SARS-CoV/CoV2_ours
NOX	SARS-CoV/CoV2_ours
TNKS2	SARS-CoV/CoV2_ours
FIS1	SARS-CoV/CoV2_ours
RHOT2	SARS-CoV/CoV2_ours
GADD45B	SARS-CoV/CoV2_ours
ERCC1	SARS-CoV/CoV2_ours
DPP4	SARS-CoV/CoV2_ours
CHMP5	SARS-CoV/CoV2_ours
MUL1	SARS-CoV/CoV2_ours
PHB1	SARS-CoV/CoV2_ours
ERLIN1	SARS-CoV/CoV2_ours
ERLIN2	SARS-CoV/CoV2_ours
RNF170	SARS-CoV/CoV2_ours
TMEM199	SARS-CoV/CoV2_ours
PDIA4	SARS-CoV/CoV2_ours
NR2F2	SARS-CoV/CoV2_ours
HDAC8	SARS-CoV/CoV2_ours
FOSK1	SARS-CoV/CoV2_ours
VDAC2	SARS-CoV/CoV2_ours
HSPA8	SARS-CoV/CoV2_ours
MAZ	SARS-CoV/CoV2_ours
KIN17	SARS-CoV/CoV2_ours
CLCN7	SARS-CoV/CoV2_ours
OSTM1	SARS-CoV/CoV2_ours
HDAC6	SARS-CoV/CoV2_ours
LONP1	SARS-CoV/CoV2_ours
HERPUD1	SARS-CoV/CoV2_ours
GET4	SARS-CoV/CoV2_ours
BAG2	SARS-CoV/CoV2_ours
HSPA4	SARS-CoV/CoV2_ours
RPS27A	SARS-CoV/CoV2_ours
SLC39A7	SARS-CoV/CoV2_ours
HSPA5	SARS-CoV/CoV2_ours
NEDD8	SARS-CoV/CoV2_ours
MRFAP1	SARS-CoV/CoV2_ours
FAM120A	SARS-CoV/CoV2_ours
IL-13	SARS-CoV/CoV2_ours
HBP1	SARS-CoV/CoV2_ours
IDI1	SARS-CoV/CoV2_ours
DHCR7	SARS-CoV/CoV2_ours
IFN1	SARS-CoV/CoV2_ours
SOD1	SARS-CoV/CoV2_ours
CEACAM1	SARS-CoV/CoV2_ours
ANPEP	SARS-CoV/CoV2_ours
CXCL1	SARS-CoV/CoV2_ours
CXCL2	SARS-CoV/CoV2_ours
CXCL3	SARS-CoV/CoV2_ours
CXCL5	SARS-CoV/CoV2_ours
CXCL8	SARS-CoV/CoV2_ours
C3	SARS-CoV/CoV2_ours
CLDND1	SARS-CoV/CoV2_ours
FLOT2	SARS-CoV/CoV2_ours
FXYD1	SARS-CoV/CoV2_ours
FYN	SARS-CoV/CoV2_ours
LRRC8A	SARS-CoV/CoV2_ours
PIF1	SARS-CoV/CoV2_ours
IL-23	SARS-CoV/CoV2_ours
IL-5	SARS-CoV/CoV2_ours
POLR2E	SARS-CoV/CoV2_ours
ARRB1	SARS-CoV/CoV2_ours
EIF4EBP1	SARS-CoV/CoV2_ours
EGFR	SARS-CoV/CoV2_ours
HIF1A	SARS-CoV/CoV2_ours
MTOR	SARS-CoV/CoV2_ours
AKT1	SARS-CoV/CoV2_ours
RPS6KB1	SARS-CoV/CoV2_ours
PRKDC	SARS-CoV/CoV2_ours
ENDOU	SARS-CoV/CoV2_ours
CTSB	SARS-CoV/CoV2_ours
HFM1	SARS-CoV/CoV2_ours
IL1RAP	SARS-CoV/CoV2_ours
C20orf181	SARS-CoV/CoV2_ours
ERVK9	SARS-CoV/CoV2_ours
SLC6A19	SARS-CoV/CoV2_ours
EIF2S1	SARS-CoV/CoV2_ours
RNASEH2B	SARS-CoV/CoV2_ours
MMP9	SARS-CoV/CoV2_ours
CD16	SARS-CoV/CoV2_ours
CXCR1	SARS-CoV/CoV2_ours
CXCL11	SARS-CoV/CoV2_ours
CXCR5	SARS-CoV/CoV2_ours
SLAMF1	SARS-CoV/CoV2_ours
CCR7	SARS-CoV/CoV2_ours
IL-21	SARS-CoV/CoV2_ours
CD69	SARS-CoV/CoV2_ours
GZMB	SARS-CoV/CoV2_ours
BCL6	SARS-CoV/CoV2_ours
NPR2	SARS-CoV/CoV2_ours
CD28	SARS-CoV/CoV2_ours
ITGA4	SARS-CoV/CoV2_ours
FLNB	SARS-CoV/CoV2_ours
HDGF	SARS-CoV/CoV2_ours
ASS1	SARS-CoV/CoV2_ours
ZC3H12A	SARS-CoV/CoV2_ours
HK2	SARS-CoV/CoV2_ours
BST2	SARS-CoV/CoV2_ours
PPARGC1A	SARS-CoV/CoV2_ours
XBP1	SARS-CoV/CoV2_ours
CYCS	SARS-CoV/CoV2_ours
SUGP1	SARS-CoV/CoV2_ours
SRSF7	SARS-CoV/CoV2_ours
TRA2A	SARS-CoV/CoV2_ours
TMPRSS11A	SARS-CoV/CoV2_ours
CCL20	SARS-CoV/CoV2_ours
CCL4	SARS-CoV/CoV2_ours
BBS9	SARS-CoV/CoV2_ours
KLK11	SARS-CoV/CoV2_ours
IL2RA	SARS-CoV/CoV2_ours
CCL3	SARS-CoV/CoV2_ours
CYP3A4	SARS-CoV/CoV2_ours
IL6R	SARS-CoV/CoV2_ours
LTB4R	SARS-CoV/CoV2_ours
KLK4	SARS-CoV/CoV2_ours
CTSK	SARS-CoV/CoV2_ours
SMPD1	SARS-CoV/CoV2_ours
ESR1	SARS-CoV/CoV2_ours
IL23A	SARS-CoV/CoV2_ours
TLR4	SARS-CoV/CoV2_ours
TLR9	SARS-CoV/CoV2_ours
TLR7	SARS-CoV/CoV2_ours
G6PD	SARS-CoV/CoV2_ours
CD26	SARS-CoV/CoV2_ours
MGA	SARS-CoV/CoV2_ours
IRF9	SARS-CoV/CoV2_ours
IFIT1	SARS-CoV/CoV2_ours
IFIT2	SARS-CoV/CoV2_ours
IFIT3	SARS-CoV/CoV2_ours
IFITM1	SARS-CoV/CoV2_ours
MX1	SARS-CoV/CoV2_ours
OAS2	SARS-CoV/CoV2_ours
OAS3	SARS-CoV/CoV2_ours
IFI44	SARS-CoV/CoV2_ours
IFI44L	SARS-CoV/CoV2_ours
IFNL1	SARS-CoV/CoV2_ours
IFNG	SARS-CoV/CoV2_ours
CST5	SARS-CoV/CoV2_ours
SPI1	SARS-CoV/CoV2_ours
TRAP1	SARS-CoV/CoV2_ours
KDM5B	SARS-CoV/CoV2_ours
DAP3	SARS-CoV/CoV2_ours
TP53	SARS-CoV/CoV2_ours
CAB39L	SARS-CoV/CoV2_ours
SYVN1	SARS-CoV/CoV2_ours
RABL6	SARS-CoV/CoV2_ours
TP63	SARS-CoV/CoV2_ours
MAPK1	SARS-CoV/CoV2_ours
MYC	SARS-CoV/CoV2_ours
MITF	SARS-CoV/CoV2_ours
ERBB2	SARS-CoV/CoV2_ours
RELA	SARS-CoV/CoV2_ours
IFNA2	SARS-CoV/CoV2_ours
RNY3	SARS-CoV/CoV2_ours
PRL	SARS-CoV/CoV2_ours
TGM2	SARS-CoV/CoV2_ours
ASPSCR1	SARS-CoV/CoV2_ours
EHMT1	SARS-CoV/CoV2_ours
ERG	SARS-CoV/CoV2_ours
UHRF2	SARS-CoV/CoV2_ours
GPER1	SARS-CoV/CoV2_ours
NUPR1	SARS-CoV/CoV2_ours
SMARCB1	SARS-CoV/CoV2_ours
TAP1	SARS-CoV/CoV2_ours
TFEB	SARS-CoV/CoV2_ours
IL1RN	SARS-CoV/CoV2_ours
BTK	SARS-CoV/CoV2_ours
CREB1	SARS-CoV/CoV2_ours
CD80	SARS-CoV/CoV2_ours
CD86	SARS-CoV/CoV2_ours
IRS2	SARS-CoV/CoV2_ours
APOBEC3A	SARS-CoV/CoV2_ours
SHFL	SARS-CoV/CoV2_ours
EIF2AK2	SARS-CoV/CoV2_ours
ZC3HAV1	SARS-CoV/CoV2_ours
FCN1	SARS-CoV/CoV2_ours
CLDN1	SARS-CoV/CoV2_ours
CD55	SARS-CoV/CoV2_ours
CR1	SARS-CoV/CoV2_ours
CLEC5A	SARS-CoV/CoV2_ours
FOS	SARS-CoV/CoV2_ours
LINC01089	SARS-CoV/CoV2_ours
LINC00115	SARS-CoV/CoV2_ours
MALAT1	SARS-CoV/CoV2_ours
NEAT1	SARS-CoV/CoV2_ours
EZH2	SARS-CoV/CoV2_ours
MAPK14	SARS-CoV/CoV2_ours
AXL	SARS-CoV/CoV2_ours
F2	SARS-CoV/CoV2_ours
FOXP3	SARS-CoV/CoV2_ours
CXCR3	SARS-CoV/CoV2_ours
CD40LG	SARS-CoV/CoV2_ours
TNFSF13B	SARS-CoV/CoV2_ours
CCL14	SARS-CoV/CoV2_ours
IL18	SARS-CoV/CoV2_ours
CCL23	SARS-CoV/CoV2_ours
NCAM1	SARS-CoV/CoV2_ours
AR	SARS-CoV/CoV2_ours
ADAP2	SARS-CoV/CoV2_ours
IFI30	SARS-CoV/CoV2_ours
LY6E	SARS-CoV/CoV2_ours
ABO	SARS-CoV/CoV2_ours
IL1R1	SARS-CoV/CoV2_ours
IL2RB	SARS-CoV/CoV2_ours
IL6ST	SARS-CoV/CoV2_ours
SERPINC1	SARS-CoV/CoV2_ours
IL1RL2	SARS-CoV/CoV2_ours
SERPINE1	SARS-CoV/CoV2_ours
GSN	SARS-CoV/CoV2_ours
SAA1	SARS-CoV/CoV2_ours
SAA2	SARS-CoV/CoV2_ours
CFH	SARS-CoV/CoV2_ours
ARHGEF3	SARS-CoV/CoV2_ours
NLRP12	SARS-CoV/CoV2_ours
SRA1	SARS-CoV/CoV2_ours
ITIH3	SARS-CoV/CoV2_ours
C1RL	SARS-CoV/CoV2_ours
SERPINA10	SARS-CoV/CoV2_ours
TTF2	SARS-CoV/CoV2_ours
F8	SARS-CoV/CoV2_ours
ATG16L1	SARS-CoV/CoV2_ours
ULK1	SARS-CoV/CoV2_ours
MAP1LC3A	SARS-CoV/CoV2_ours
ERN1	SARS-CoV/CoV2_ours
EIF2AK3	SARS-CoV/CoV2_ours
DDIT3	SARS-CoV/CoV2_ours
BECN1	SARS-CoV/CoV2_ours
SKP2	SARS-CoV/CoV2_ours
WIPI1	SARS-CoV/CoV2_ours
WIPI2	SARS-CoV/CoV2_ours
ZFYVE1	SARS-CoV/CoV2_ours
ATG5	SARS-CoV/CoV2_ours
SQSTM1	SARS-CoV/CoV2_ours
PIK3C3	SARS-CoV/CoV2_ours
ATG7	SARS-CoV/CoV2_ours
EDEM1	SARS-CoV/CoV2_ours
IKBKG	SARS-CoV/CoV2_ours
RIOX1	SARS-CoV/CoV2_ours
HMGB1	SARS-CoV/CoV2_ours
PPIB	SARS-CoV/CoV2_ours
FKBP1B	SARS-CoV/CoV2_ours
ITGAM	SARS-CoV/CoV2_ours
ITCH	SARS-CoV/CoV2_ours
CTSS	SARS-CoV/CoV2_ours
TRIM25	SARS-CoV/CoV2_ours
TCIRG1	SARS-CoV/CoV2_ours
IGKV2-24	SARS-CoV/CoV2_ours
GPHA2	SARS-CoV/CoV2_ours
CTD	SARS-CoV/CoV2_ours
PDB1	SARS-CoV/CoV2_ours
CEACAM5	SARS-CoV/CoV2_ours
ICAM3	SARS-CoV/CoV2_ours
ADAM17	SARS-CoV/CoV2_ours
TM7SF2	SARS-CoV/CoV2_ours
TMPRSS13	SARS-CoV/CoV2_ours
F10	SARS-CoV/CoV2_ours
SLC34A3	SARS-CoV/CoV2_ours
CUBN	SARS-CoV/CoV2_ours
IFITM3	SARS-CoV/CoV2_ours
IFN1@	SARS-CoV/CoV2_ours
NFKB1	SARS-CoV/CoV2_ours
BSG	SARS-CoV/CoV2_ours
ADAR	SARS-CoV/CoV2_ours
APOBEC3B	SARS-CoV/CoV2_ours
APOBEC3G	SARS-CoV/CoV2_ours
VCP	SARS-CoV/CoV2_ours
AVP	SARS-CoV/CoV2_ours
ELANE	SARS-CoV/CoV2_ours
GBP1	SARS-CoV/CoV2_ours
TAPBP	SARS-CoV/CoV2_ours
SLC26A3	SARS-CoV/CoV2_ours
PDCD1	SARS-CoV/CoV2_ours
CD274	SARS-CoV/CoV2_ours
MBP	SARS-CoV/CoV2_ours
FUS	SARS-CoV/CoV2_ours
HNRNPA2B	SARS-CoV/CoV2_ours
TARDBP	SARS-CoV/CoV2_ours
ZEB1	SARS-CoV/CoV2_ours
POU2F3	SARS-CoV/CoV2_ours
SFTPC	SARS-CoV/CoV2_ours
PIFO	SARS-CoV/CoV2_ours
SCGB1A1	SARS-CoV/CoV2_ours
CDH1	SARS-CoV/CoV2_ours
RAB25	SARS-CoV/CoV2_ours
CTNNB1	SARS-CoV/CoV2_ours
VIM	SARS-CoV/CoV2_ours
TGFA	SARS-CoV/CoV2_ours
GLUL	SARS-CoV/CoV2_ours
DERA	SARS-CoV/CoV2_ours
SLC6A14	SARS-CoV/CoV2_ours
ERBB3	SARS-CoV/CoV2_ours
EPCAM	SARS-CoV/CoV2_ours
TYRO3	SARS-CoV/CoV2_ours
MERTK	SARS-CoV/CoV2_ours
CLDN2	SARS-CoV/CoV2_ours
ACE2	SHARED_OURS_PERRIN	114 common elements in "SARS-CoV-2" and "Perrin-Cocon et ":
TMPRSS2	SHARED_OURS_PERRIN
CLEC4M	SHARED_OURS_PERRIN
USP13	SHARED_OURS_PERRIN
MAVS	SHARED_OURS_PERRIN
KPNA2	SHARED_OURS_PERRIN
ISG15	SHARED_OURS_PERRIN
IRF3	SHARED_OURS_PERRIN
TLE1	SHARED_OURS_PERRIN
SLU7	SHARED_OURS_PERRIN
POGLUT2	SHARED_OURS_PERRIN
POFUT1	SHARED_OURS_PERRIN
BRD2	SHARED_OURS_PERRIN
BRD4	SHARED_OURS_PERRIN
ZDHHC5	SHARED_OURS_PERRIN
GOLGA7	SHARED_OURS_PERRIN
NUP98	SHARED_OURS_PERRIN
PHB2	SHARED_OURS_PERRIN
GIGYF2	SHARED_OURS_PERRIN
STOML2	SHARED_OURS_PERRIN
EIF4E2	SHARED_OURS_PERRIN
ATP6AP1	SHARED_OURS_PERRIN
PLD3	SHARED_OURS_PERRIN
ALB	SHARED_OURS_PERRIN
ATP6V1A	SHARED_OURS_PERRIN
AP3B1	SHARED_OURS_PERRIN
STOM	SHARED_OURS_PERRIN
GTF2F2	SHARED_OURS_PERRIN
PLAT	SHARED_OURS_PERRIN
MIB1	SHARED_OURS_PERRIN
FBN1	SHARED_OURS_PERRIN
CAV1	SHARED_OURS_PERRIN
HNRNPA1	SHARED_OURS_PERRIN
PKP2	SHARED_OURS_PERRIN
ACADM	SHARED_OURS_PERRIN
PPT1	SHARED_OURS_PERRIN
WFS1	SHARED_OURS_PERRIN
COL6A1	SHARED_OURS_PERRIN
PCNT	SHARED_OURS_PERRIN
FBN2	SHARED_OURS_PERRIN
BCS1L	SHARED_OURS_PERRIN
NGLY1	SHARED_OURS_PERRIN
CYB5R3	SHARED_OURS_PERRIN
ACAD9	SHARED_OURS_PERRIN
NEU1	SHARED_OURS_PERRIN
GNB1	SHARED_OURS_PERRIN
NARS2	SHARED_OURS_PERRIN
TCF12	SHARED_OURS_PERRIN
NPC2	SHARED_OURS_PERRIN
PIGO	SHARED_OURS_PERRIN
CDK5RAP2	SHARED_OURS_PERRIN
CENPF	SHARED_OURS_PERRIN
GGCX	SHARED_OURS_PERRIN
FKBP10	SHARED_OURS_PERRIN
TBK1	SHARED_OURS_PERRIN
FBLN5	SHARED_OURS_PERRIN
EXOSC3	SHARED_OURS_PERRIN
POR	SHARED_OURS_PERRIN
GPAA1	SHARED_OURS_PERRIN
RHOA	SHARED_OURS_PERRIN
DNMT1	SHARED_OURS_PERRIN
PLOD2	SHARED_OURS_PERRIN
SMOC1	SHARED_OURS_PERRIN
IL17RA	SHARED_OURS_PERRIN
ADAM9	SHARED_OURS_PERRIN
SIL1	SHARED_OURS_PERRIN
LOX	SHARED_OURS_PERRIN
TOR1A	SHARED_OURS_PERRIN
HYOU1	SHARED_OURS_PERRIN
EDEM3	SHARED_OURS_PERRIN
EMC1	SHARED_OURS_PERRIN
HS6ST2	SHARED_OURS_PERRIN
UPF1	SHARED_OURS_PERRIN
PABPC1	SHARED_OURS_PERRIN
PABPC4	SHARED_OURS_PERRIN
CSNK2A2	SHARED_OURS_PERRIN
G3BP1	SHARED_OURS_PERRIN
DDX21	SHARED_OURS_PERRIN
DDX10	SHARED_OURS_PERRIN
EIF4H	SHARED_OURS_PERRIN
RPL36	SHARED_OURS_PERRIN
SRP19	SHARED_OURS_PERRIN
SRP54	SHARED_OURS_PERRIN
GOLGB1	SHARED_OURS_PERRIN
CTSL	SHARED_OURS_PERRIN
SCARB1	SHARED_OURS_PERRIN
MARK3	SHARED_OURS_PERRIN
COMT	SHARED_OURS_PERRIN
DCTPP1	SHARED_OURS_PERRIN
GLA	SHARED_OURS_PERRIN
ERO1B	SHARED_OURS_PERRIN
SDF2	SHARED_OURS_PERRIN
ERLEC1	SHARED_OURS_PERRIN
FKBP7	SHARED_OURS_PERRIN
PTGES2	SHARED_OURS_PERRIN
MFGE8	SHARED_OURS_PERRIN
RAB1A	SHARED_OURS_PERRIN
RAB2A	SHARED_OURS_PERRIN
AP2A2	SHARED_OURS_PERRIN
QSOX2	SHARED_OURS_PERRIN
GDF15	SHARED_OURS_PERRIN
HMOX1	SHARED_OURS_PERRIN
ETFA	SHARED_OURS_PERRIN
LMAN2	SHARED_OURS_PERRIN
SELENOS	SHARED_OURS_PERRIN
POGLUT3	SHARED_OURS_PERRIN
BCL2	SHARED_OURS_PERRIN
PPIA	SHARED_OURS_PERRIN
PPIH	SHARED_OURS_PERRIN
PPIG	SHARED_OURS_PERRIN
FKBP1A	SHARED_OURS_PERRIN
TMPRSS11E	SHARED_OURS_PERRIN
ATF6	SHARED_OURS_PERRIN
MPP5	SHARED_OURS_PERRIN
MT-ND4L	PERRIN-COCON et al	352 elements included exclusively in "Perrin-Cocon et":
MT-CO2	PERRIN-COCON et al
ATF5	PERRIN-COCON et al
BTF3	PERRIN-COCON et al
CWC27	PERRIN-COCON et al
ZC3H18	PERRIN-COCON et al
SLC44A2	PERRIN-COCON et al
PMPCB	PERRIN-COCON et al
YIF1A	PERRIN-COCON et al
ATP1B1	PERRIN-COCON et al
PSMD8	PERRIN-COCON et al
REEP5	PERRIN-COCON et al
PMPCA	PERRIN-COCON et al
ANO6	PERRIN-COCON et al
PITRM1	PERRIN-COCON et al
SLC30A9	PERRIN-COCON et al
FASTKD5	PERRIN-COCON et al
SLC30A7	PERRIN-COCON et al
TUBGCP3	PERRIN-COCON et al
COQ8B	PERRIN-COCON et al
SAAL1	PERRIN-COCON et al
REEP6	PERRIN-COCON et al
INTS4	PERRIN-COCON et al
SLC25A21	PERRIN-COCON et al
TUBGCP2	PERRIN-COCON et al
TARS2	PERRIN-COCON et al
RTN4	PERRIN-COCON et al
FAM8A1	PERRIN-COCON et al
AASS	PERRIN-COCON et al
AKAP8L	PERRIN-COCON et al
AAR2	PERRIN-COCON et al
BZW2	PERRIN-COCON et al
RRP9	PERRIN-COCON et al
CSNK2B	PERRIN-COCON et al
LARP1	PERRIN-COCON et al
FAM98A	PERRIN-COCON et al
SNIP1	PERRIN-COCON et al
MOV10	PERRIN-COCON et al
G3BP2	PERRIN-COCON et al
RBM28	PERRIN-COCON et al
POLA1	PERRIN-COCON et al
PRIM1	PERRIN-COCON et al
PRIM2	PERRIN-COCON et al
POLA2	PERRIN-COCON et al
COLGALT1	PERRIN-COCON et al
GFER	PERRIN-COCON et al
ERGIC1	PERRIN-COCON et al
AP2M1	PERRIN-COCON et al
GRPEL1	PERRIN-COCON et al
TBCA	PERRIN-COCON et al
SBNO1	PERRIN-COCON et al
BCKDK	PERRIN-COCON et al
AKAP8	PERRIN-COCON et al
MYCBP2	PERRIN-COCON et al
RIPK1	PERRIN-COCON et al
UBAP2L	PERRIN-COCON et al
TYSND1	PERRIN-COCON et al
PDZD11	PERRIN-COCON et al
PRRC2B	PERRIN-COCON et al
UBAP2	PERRIN-COCON et al
ZNF318	PERRIN-COCON et al
CRTC3	PERRIN-COCON et al
USP54	PERRIN-COCON et al
ZC3H7A	PERRIN-COCON et al
LARP4B	PERRIN-COCON et al
RBM41	PERRIN-COCON et al
PPIL3	PERRIN-COCON et al
PLEKHA5	PERRIN-COCON et al
TBKBP1	PERRIN-COCON et al
CIT	PERRIN-COCON et al
HSBP1	PERRIN-COCON et al
CEP43	PERRIN-COCON et al
PRKAR2A	PERRIN-COCON et al
PRKACA	PERRIN-COCON et al
PRKAR2B	PERRIN-COCON et al
RDX	PERRIN-COCON et al
TLE3	PERRIN-COCON et al
TLE5	PERRIN-COCON et al
GOLGA3	PERRIN-COCON et al
GOLGA2	PERRIN-COCON et al
GRIPAP1	PERRIN-COCON et al
CEP350	PERRIN-COCON et al
PDE4DIP	PERRIN-COCON et al
CEP135	PERRIN-COCON et al
CEP68	PERRIN-COCON et al
CNTRL	PERRIN-COCON et al
ERC1	PERRIN-COCON et al
GCC2	PERRIN-COCON et al
CLIP4	PERRIN-COCON et al
NIN	PERRIN-COCON et al
CEP112	PERRIN-COCON et al
MIPOL1	PERRIN-COCON et al
GCC1	PERRIN-COCON et al
JAKMIP1	PERRIN-COCON et al
AKAP9	PERRIN-COCON et al
GORASP1	PERRIN-COCON et al
FYCO1	PERRIN-COCON et al
C1ORF50	PERRIN-COCON et al
CEP250	PERRIN-COCON et al
HOOK1	PERRIN-COCON et al
NINL	PERRIN-COCON et al
IMPDH2	PERRIN-COCON et al
SIRT5	PERRIN-COCON et al
NUTF2	PERRIN-COCON et al
ARF6	PERRIN-COCON et al
RNF41	PERRIN-COCON et al
SLC27A2	PERRIN-COCON et al
RAP1GDS1	PERRIN-COCON et al
WASHC4	PERRIN-COCON et al
FKBP15	PERRIN-COCON et al
IDE	PERRIN-COCON et al
TIMM10	PERRIN-COCON et al
ALG11	PERRIN-COCON et al
NUP210	PERRIN-COCON et al
TIMM29	PERRIN-COCON et al
DNAJC11	PERRIN-COCON et al
TIMM10B	PERRIN-COCON et al
TIMM9	PERRIN-COCON et al
HDAC2	PERRIN-COCON et al
GPX1	PERRIN-COCON et al
TRMT1	PERRIN-COCON et al
ATP5MG	PERRIN-COCON et al
SIGMAR1	PERRIN-COCON et al
ATP13A3	PERRIN-COCON et al
AGPS	PERRIN-COCON et al
CYB5B	PERRIN-COCON et al
ACSL3	PERRIN-COCON et al
RALA	PERRIN-COCON et al
RAB5C	PERRIN-COCON et al
RAB7A	PERRIN-COCON et al
RAB8A	PERRIN-COCON et al
RAB10	PERRIN-COCON et al
RAB14	PERRIN-COCON et al
GNG5	PERRIN-COCON et al
MOGS	PERRIN-COCON et al
TOR1AIP1	PERRIN-COCON et al
MTARC1	PERRIN-COCON et al
HS2ST1	PERRIN-COCON et al
NDUFAF2	PERRIN-COCON et al
SCCPDH	PERRIN-COCON et al
NAT14	PERRIN-COCON et al
DCAKD	PERRIN-COCON et al
FAM162A	PERRIN-COCON et al
DNAJC19	PERRIN-COCON et al
RAB18	PERRIN-COCON et al
MPHOSPH10	PERRIN-COCON et al
SRP72	PERRIN-COCON et al
ATE1	PERRIN-COCON et al
NSD2	PERRIN-COCON et al
MRPS25	PERRIN-COCON et al
LARP7	PERRIN-COCON et al
MEPCE	PERRIN-COCON et al
NGDN	PERRIN-COCON et al
EXOSC8	PERRIN-COCON et al
NOL10	PERRIN-COCON et al
CCDC86	PERRIN-COCON et al
SEPSECS	PERRIN-COCON et al
EXOSC5	PERRIN-COCON et al
AATF	PERRIN-COCON et al
HECTD1	PERRIN-COCON et al
MRPS2	PERRIN-COCON et al
MRPS5	PERRIN-COCON et al
EXOSC2	PERRIN-COCON et al
MRPS27	PERRIN-COCON et al
NUP214	PERRIN-COCON et al
NUP62	PERRIN-COCON et al
DCAF7	PERRIN-COCON et al
NUP54	PERRIN-COCON et al
SPART	PERRIN-COCON et al
NEK9	PERRIN-COCON et al
ZNF503	PERRIN-COCON et al
NUP88	PERRIN-COCON et al
NUP58	PERRIN-COCON et al
MAT2B	PERRIN-COCON et al
CUL2	PERRIN-COCON et al
MAP7D1	PERRIN-COCON et al
THTPA	PERRIN-COCON et al
ZYG11B	PERRIN-COCON et al
TIMM8B	PERRIN-COCON et al
RBX1	PERRIN-COCON et al
ELOC	PERRIN-COCON et al
ELOB	PERRIN-COCON et al
TRIM59	PERRIN-COCON et al
ARL6IP6	PERRIN-COCON et al
VPS39	PERRIN-COCON et al
CLCC1	PERRIN-COCON et al
VPS11	PERRIN-COCON et al
SUN2	PERRIN-COCON et al
ALG5	PERRIN-COCON et al
RAE1	PERRIN-COCON et al
MTCH1	PERRIN-COCON et al
HEATR3	PERRIN-COCON et al
MDN1	PERRIN-COCON et al
STC2	PERRIN-COCON et al
ITGB1	PERRIN-COCON et al
CISD3	PERRIN-COCON et al
PVR	PERRIN-COCON et al
PCSK6	PERRIN-COCON et al
INHBE	PERRIN-COCON et al
OS9	PERRIN-COCON et al
NPTX1	PERRIN-COCON et al
FOXRED2	PERRIN-COCON et al
CHPF	PERRIN-COCON et al
PUSL1	PERRIN-COCON et al
GGH	PERRIN-COCON et al
TM2D3	PERRIN-COCON et al
ERP44	PERRIN-COCON et al
PLEKHF2	PERRIN-COCON et al
FBXL12	PERRIN-COCON et al
UGGT2	PERRIN-COCON et al
CHPF2	PERRIN-COCON et al
ADAMTS1	PERRIN-COCON et al
SLC9A3R1	PERRIN-COCON et al
CHMP2A	PERRIN-COCON et al
CSDE1	PERRIN-COCON et al
TOMM70	PERRIN-COCON et al
MARK2	PERRIN-COCON et al
DPH5	PERRIN-COCON et al
MARK1	PERRIN-COCON et al
PTBP2	PERRIN-COCON et al
BAG5	PERRIN-COCON et al
UBXN8	PERRIN-COCON et al
ABCC1	PERRIN-COCON et al
F2RL1	PERRIN-COCON et al
SCAP	PERRIN-COCON et al
DPY19L1	PERRIN-COCON et al
TMEM97	PERRIN-COCON et al
SLC30A6	PERRIN-COCON et al
TAPT1	PERRIN-COCON et al
ERMP1	PERRIN-COCON et al
NLRX1	PERRIN-COCON et al
RETREG3	PERRIN-COCON et al
FAR2	PERRIN-COCON et al
ECSIT	PERRIN-COCON et al
ALG8	PERRIN-COCON et al
TMEM39B	PERRIN-COCON et al
GHITM	PERRIN-COCON et al
NDFIP2	PERRIN-COCON et al
NDUFAF1	PERRIN-COCON et al
TMED5	PERRIN-COCON et al
NDUFB9	PERRIN-COCON et al
PIGS	PERRIN-COCON et al
EIF3F	PERRIN-COCON et al
RYBP	PERRIN-COCON et al
NOMO3	PERRIN-COCON et al
RCAN3	PERRIN-COCON et al
HGS	PERRIN-COCON et al
BAG6	PERRIN-COCON et al
DDAH2	PERRIN-COCON et al
CAMLG	PERRIN-COCON et al
CHMP2B	PERRIN-COCON et al
SNAP47	PERRIN-COCON et al
MKRN2	PERRIN-COCON et al
TPSAB1	PERRIN-COCON et al
SERPING1	PERRIN-COCON et al
MKRN3	PERRIN-COCON et al
PSMA2	PERRIN-COCON et al
RSRP1	PERRIN-COCON et al
ZNF410	PERRIN-COCON et al
POLR2B	PERRIN-COCON et al
DEDD2	PERRIN-COCON et al
DCTN2	PERRIN-COCON et al
NPHP3	PERRIN-COCON et al
TPSB2	PERRIN-COCON et al
RNF128	PERRIN-COCON et al
BAP1	PERRIN-COCON et al
ARL4D	PERRIN-COCON et al
CCHCR1	PERRIN-COCON et al
FAHD1	PERRIN-COCON et al
NCOA5	PERRIN-COCON et al
YWHAE	PERRIN-COCON et al
ENO1	PERRIN-COCON et al
ABHD17A	PERRIN-COCON et al
PFDN5	PERRIN-COCON et al
MIF4GD	PERRIN-COCON et al
NDUFA10	PERRIN-COCON et al
VKORC1	PERRIN-COCON et al
LAS1L	PERRIN-COCON et al
MACROH2A2	PERRIN-COCON et al
RPS20	PERRIN-COCON et al
CHEK2	PERRIN-COCON et al
TERF1	PERRIN-COCON et al
ISLR	PERRIN-COCON et al
TBCB	PERRIN-COCON et al
NMB	PERRIN-COCON et al
MNAT1	PERRIN-COCON et al
NAE1	PERRIN-COCON et al
HOXC6	PERRIN-COCON et al
PLEKHO1	PERRIN-COCON et al
N4BP2L2	PERRIN-COCON et al
XPA	PERRIN-COCON et al
EIF4B	PERRIN-COCON et al
C20ORF27	PERRIN-COCON et al
LCP1	PERRIN-COCON et al
RPS17	PERRIN-COCON et al
BRF1	PERRIN-COCON et al
YAE1	PERRIN-COCON et al
OCIAD2	PERRIN-COCON et al
SLC46A3	PERRIN-COCON et al
RCHY1	PERRIN-COCON et al
CAMK2D	PERRIN-COCON et al
SSR3	PERRIN-COCON et al
KPNB1	PERRIN-COCON et al
BCL2L1	PERRIN-COCON et al
BCL2L2	PERRIN-COCON et al
MCL1	PERRIN-COCON et al
BCL2A1	PERRIN-COCON et al
IFTAP	PERRIN-COCON et al
ATP6V1G1	PERRIN-COCON et al
SGTA	PERRIN-COCON et al
UBE2I	PERRIN-COCON et al
IKBKB	PERRIN-COCON et al
EEF1A1	PERRIN-COCON et al
SFTPD	PERRIN-COCON et al
DDX58	PERRIN-COCON et al
IKBKE	PERRIN-COCON et al
TRAF3	PERRIN-COCON et al
RB1	PERRIN-COCON et al
DDX1	PERRIN-COCON et al
PRKRA	PERRIN-COCON et al
NPIPB3	PERRIN-COCON et al
CCNL1	PERRIN-COCON et al
RBMXL2	PERRIN-COCON et al
STING1	PERRIN-COCON et al
DNM1L	PERRIN-COCON et al
PCBP2	PERRIN-COCON et al
XPO1	PERRIN-COCON et al
GSK3A	PERRIN-COCON et al
GSK3B	PERRIN-COCON et al
POLD1	PERRIN-COCON et al
SDCBP	PERRIN-COCON et al
UBB	PERRIN-COCON et al
PHB	PERRIN-COCON et al
DIDO1	PERRIN-COCON et al
USP7	PERRIN-COCON et al
CKAP5	PERRIN-COCON et al
RFC2	PERRIN-COCON et al
CPNE3	PERRIN-COCON et al
RPP38	PERRIN-COCON et al
SNRNP48	PERRIN-COCON et al
VDAC1	PERRIN-COCON et al
PCM1	PERRIN-COCON et al
SPEN	PERRIN-COCON et al
KMT2D	PERRIN-COCON et al
SLC1A5	PERRIN-COCON et al
EIF3M	PERRIN-COCON et al
CD209	PERRIN-COCON et al
EZR	PERRIN-COCON et al
TMPRSS11D	PERRIN-COCON et al
TRAF2	PERRIN-COCON et al
TRAF6	PERRIN-COCON et al
PYCARD	PERRIN-COCON et al
