# Supplementary material for: The analysis on the human protein domain targets and host-like interacting motifs for the MERS-CoV and SARS-CoV/CoV-2 infers the molecular mimicry of coronavirus
Source: PLoS One. 2021 Feb 17;16(2):e0246901. doi: 10.1371/journal.pone.0246901 (PMC7888644; doi:10.1371/journal.pone.0246901)
Supplement: S3 File — (XLSX) [file pone.0246901.s004.xlsx]

## Sheet: File S3
3DID regexp	ELM regexp
A...A..R	((SP)|([ED].{0,1}))[IV]W[IVL].R
A...D..S	((WPP)|([FL][PV][APQ]))EF.PG.PWKG.
A...W..A	(([CP]PP)|(PP[TP]))[ST]P[^P][TS]{0,1}
A..E...S	(([PKR].{0,1}[^DE])|([PKR]))((K[RK])|(RK))(([^DE][KR])|([KR][^DE]))[^DE]
A..L...G	(.RK)|(RR[^KR])
A..L...R	(.[SAPTC][KRH][LMFI]$)|([KRH][SAPTC][NTS][LMFI]$)
A.KSAP	(.[^P].NP.(Y))|(.[ILVMFY].N..(Y))
A.R[HK]	(.[^P].NP.[FY].)|(.[ILVMFY].N..[FY].)
A.T.QTA	(.|([KRH].{0,3}))[^EDWNSG][^D][RK][^D]L.{0,1}[FLMP].{0,3}[EDST]
A.TKQT	(R.[LI].[EDQ])|(R.L..[EDQ])|(K.L.E)
A.{0,1}R.E	(W)..W
A.{1,2}A.{0,2}K.KK	(Y)([EDST]|[MLIVAFYHQW])N.
AG.GIL	(Y)..Q
ANSR.P	(Y)[DESTA][^GP][^GP][ILVFMWYA]
APPPG	(Y)[DESTNA][^GWFY][VPAI][DENQSTAGYFP]
AR.ST	(Y)[IV].[VILP]
ARKS	(Y)[QDEVAIL][DENPYHI][IPVGAHS]
ART..TA	(Y)[VLTFIC]..
ARTK	(Y)[^EPILVFYW][^HDEW][PLIV][^DEW]
ARTKQ	([DEQ].{0,1}[LIM].{2,3}[LIVMF][^P]{2,3}[LMVF].[LMIV].{0,3}[DE])|([DE].{0,1}[LIM].{2,3}[LIVMF][^P]{2,3}[LMVF].[LMIV].{0,3}[DEQ])
AS.V	([DEST]|^).{0,4}[LI].C.E.{1,4}[FLMIVAWPHY].{0,8}([DEST]|$)
ASQEY	([KR].{0,6}[QN].[^FHWY][LIVM][^P][^PFWYMLIV][FYLMWV][FYLMWVI])|([QN].[^FHWY][LIVM][^P][^PFWYMLIV][FYLMWV][FYLMWVI].{0,6}[KR])
A[AG]P	([LIVMFYWPR]R[^YFWDE]{0,1}R)|(R[^YFWDE]{0,1}R[LIVMFYWPR])
A[KR][KR]	([LIV][^P][^P][RK]....[LIVMP].[LIV].[LIVMF])|([LIV][^P][^P][RK][RK]G.{4,7}[LIVMP].[LIV].[LIVMF])
C..WK..Q	.(S)..F
C.PVCG	.(S)..F.K
C.RVSV	.(S)..Y$
C.VP	..(T)..[DE].
C.[FY].LS	..(T)..[ILV].
CG..T	...([ST])...[ST]
CG.K.L	...([ST])..E
CGKQ	...([ST])P.
CT.S..P.C	...([ST])P..
C[AS]R	...([ST])P..[RK]
D...A..E	...([ST])P.[KR]
D..FL..F	...([ST])P[RK]
D..MRNE	...([ST])Q..
D..QVF.F	....[LIFVYMTE][ASGC][^P]{2}L[^P]{2}[IVMTL][GACS][D][^P][FVLMI].
D.GIQ	...[DE].[ACVILF]$
D.I.S.N	...[PV]..P
D.RR..GP	...[ST].[ACVILF]$
D.S.VFP	...[VLIFY].[ACVILF]$
D.[ST]P	..P.E..[FYWHDE].
DDD	..T.(Y)..[IV]
DDWT..S	..[DE].(T)P.K
DDWT.[FL]	..[LFP][NS][PIVTAFL].A..(([FY].[PYLF])|(W..)).
DE.D	..[LIMV]..[LM][FY]D.
DEV	..[RKTC][IVL]Y[TQHS](Y)[IL]QSR
DL..I	..[RK].{0,1}[VIL][^P][FW].
DN.[FY]	..[^IRFW]([ST])[ILMVFWY][ILMVFWY].
DPAEK	.KEN.
DRS.KP	.NPF.
DSAVT	.PPR.
D[DE]..[LM]	.P[^P]I[^P][IV][^P]
E...A..Q	.R.([ST])[^P]..
E..A...L	.R..L..[LIVM].
E..G...E	.R..[PGAV][DEIP]G.
E..G..E	.W[ACGILV]$
E..IR..L	.W[RK][DE]GCY$
E..[FI]...Q	.[DNE][^PG][ST](([FYILMVW]..)|([^PEDGKN][FWYLIVM]).)
E.A.I.IL	.[FYH].[IVM][^WFYP][^WFYP][ILM][ILMV].
E.DV.S	.[GS]IL[KR][^DE]
E.E.M.T	C.{3,5}([ST])C
E.I[FW]	D(S)G.{2,3}([ST])
E.T.{0,1}E	D..LL.{1,2}$
E.TE.D	DP[FW]
E.[FY].E	DR[YFH][ILFVM][PA]..
EE.DV.S	EEVD$
EE.[DE]D	EP[IL]Y[TAG]
EEVD	F..A[ILV]..A..[ILV]
EG.DN	F..F$
EL..W.S	F..[FWY][DE][FY]
EL.GG	F..[FWY][ST][FY]
EPE.M.T	F.D.F
EQ..AV	F.[FY]P
EVCPA	F[EDQS][MILV][ED][MILV]((.{0,1}[ED])|($))
EVT.A	G(C)M[GS][CL][KP]C
E[DE][FIL]	G(Y)[KQ].F
F...F..K	GRYFG
F..TQ..A	G[FL]PGER..G
F..VQ..Y	H.[KR]..([ST])[^P]
F.R.G..R	IR[^P][^P]N[^P][^P]WR[^P]W[YFH][ITML][^P]Y[IVL]
F.WH..V.F	K...K
F.WHS..P	K.{0,1}K.{2,3}$
F.[DE]V	KP..[QK]...
FDPA.K	KR.
FPARP	L.[LIVAPM]P
FPWHS	L[^P]{2,2}[HI]I[^P]{2,2}[IAV][IL]
G..A...K	NGR
G..K...E	P..DY
G..QR..R	P..P.[KR]
G.A.[AS]	P.E[^P].S[^P]
G.A.[AS]E	P.LP.[IL].{1,3}[VLF]
G.G.RL	P.Q..D
G.GK.G	PP.Y
G.GK.{0,1}G	PPLP
G.KKPH	Q.{6,6}FF.{6,7}$
G.N..F	QV.P.$
G.PGE.G	Q[RGQ]DF[LI][PS]L[DE]
G.Q.D	R...[KR]R.
G.QT	R.R..([ST])[^P]..
G.{0,1}GK	R.[RK]R.
G.{0,1}GK.{0,2}A.R	RGD
G.{0,1}RK.{0,2}R.{0,2}K	R[PSVA].([ST])P
GA..A	R[^DE]{0,2}[^DEPG]([ST])(([FWYLMV].)|([^PRIKGN]P)|([^PRIKGN].{2,4}[VILMFWYP]))
GG.{0,1}NHQ	R[^DE]{0,2}[^DEPG]([ST])[^P]{0,1}$
GIVEQ	R[^P][DEQ]Q[VIL]([RK][^P]|[^P][RK])[YW]
GK..G	S..([ST])...
GK.G	S[LW]LD[DE]EL[LM]
GPR	V[ED]P[^P][RK]FA[^P]ELI[^P]RLE[^P][VIL]
GTQ	W...[FY]
GVKKP	W.{0,1}[VIL].[ST].KA{0,1}T...W
G[KR][AG]	W[^P][^P][^P][IL][^P][AGS][AT]
H...A..R	Y....L[VILMF]
H..L...L	Y..[LMVIF]
H.FH	Y.PP.[ILMV]R
H.[AG][HY]	[ACLIVTM][^P][^P][ILVMFCT]Q[^P][^P][^P][RK][^P]{4,5}[RKQ][^P][^P]
HH..S	[AVP].[ST][ST][ST]
HK.LMF	[DEN]..(Y)..[LI].{6,12}(Y)..[LI]
HKK	[DEN][DEN].{2,3}[ILMVA][DEN][DEN]L
HKKL.F	[DERQ]...L[LVI]
HKKLM	[DET]E[RK].PL[LI]
HQHI	[DE]..([ST])[EDILMVFWY](([DE].)|(.[DE]))
I...L..C	[DE]R[YFH][ILFVM][PAG].R
I..KR..V	[DE][DES][DEGAS]F[SGAD][DEAP][LVIMFD]
I.GE	[DE]{1,3}.{0,2}W.{1,6}[WF]
I.PIC.P	[DSTE][^P][^DEWHFYC]D[GSAN]
IA.{0,1}Q.{0,1}PV	[EDST].{0,2}LVV
IEN..Y	[EDST].{0,2}[WFY]..P
IHIG.G	[EDST].{0,2}[WFY]..[ILVFY]
K..F...G	[EDST].{0,2}[WFY][^RKPG][^PG][ILV]
K..LL..E	[ED].{0,2}[ED].{0,2}[EDQ].{0,1}[YF]$
K..Q...K	[ED][LIV]NNN[^P]
K..RK	[EN][FYLW][NSQ].EE[ILMVF][^P][LIVMFA]
K..SG..Q	[FLM][^P][^P]([ST])[^DEP][^DE]
K.E..L	[FYLIMV].FG[DES]F
K.HR	[FYWHIL].DF[PD]
K.I.I.PG	[FY].L.P
K.K.{0,2}K	[FY][DEP]WM
K.L[AG]	[ILM][ILMF].{1,2}[ILM].{0,4}K
K.QC.Q	[ILVMF].[ILMVP][FHY].[DE]
K.[HK].K	[ILV].(Y)..[ILV]
K.{0,1}KRK	[ILV]..R[VF][GS].
K.{0,2}G.{0,1}GK	[KR]..[ILM](([DE][^P][FY][FLI])|([G][^P][FY][FLI].{0,1}[KR]))
K.{0,2}R.{0,1}R	[KR]..[ILVM][FHY].[DE]
K.{0,2}R.{0,2}K	[KR]R.
K.{0,2}R.{0,2}KT	[KR][KR].{7,15}[^DE]((K[RK])|(RK))(([^DE][KR])|([KR][^DE]))[^DE]
KKPHR	[KR]{0,2}[KR].{0,2}[KR].{2,4}[ILVM].[ILVF]
KKWN.V	[KR]{1,4}[KR].[KR]W.
KP.L	[LFVAIMW].{3,5}[DE][FY][IL][SAPGK][FL].{3,6}[DE]{3}
KQT.R.S	[LIVMPFA].[LIV].{1,2}[LIVMP].{4,6}[LIV]..[RK][RK]
KQT.RK	[LIVMP].{0,2}(T)P..([ST])
KQTA	[LIVMP].{0,2}(T)P..E
KQTAR	[LIV][^P][^P][RK][RK]G.{3,6}[LIVP]P.[LIV].[LIVMF]|[LIV][^P][^P][RK][RK]G.{3,6}[LIVP].P[LIV].[LIVMF]
KR..[IV].D..F	[MLIV].[KR][FY][MLIVF][LIV][KR]
KR.R	[NQ]{0,1}..[ILMV]T[DEN][HMFY][FMY].{2,3}[KR]{2,3}[^DE]
KR.[ST]A	[NQ]{0,1}..[ILMV][ST][DEN][FY][FY].{2,3}[KR]{2,3}[^DE]
KR.{0,2}K	[PA][^P][^FYWIL]S[^P]
KRK	[PSAT].[QE]E
KRR.H	[QHR].{0,1}P[PL]PP[GS]H[RH]
KSAP	[QM].[^FHWY][LIVM][^P][^PFWYMLIV](([FYHL][FYW])|([FYH][FYWL]))..
KSAPA	[RKY]..P..P
KSRWD	[RK]..(S)[VI]..
KWN..A.W	[RK].[AILMFV][LTKF].
K[GS].[AG]	[RK].{2,4}[LIVMP].[LIV].[LIVMF]
K[KR]..[LV]	[RK].{2,4}[LIVP]P.[LIV].[LIVMF]|[RK].{2,4}[LIVP].P[LIV].[LIVMF]
L...E..L	[RK]P[^P][^P]L.[LIVMF]
L..D...Y	[RK][RK].([ST])[^P]..
L..IK..N	[RK][^P][^P][LIM].L.[LIVMF].
L..NR..K	[SDE].{0,5}[DE].(K).{0,1}[AIFLMPSTV]
L..S..DY	[STDE]{1,3}.{0,2}[TSDE].{2,3}VP[STDE]G{0,1}[FLIMVYPA]
L.C.E	[TAD][EA].Q(Y)[QE].[GQA][PEDLS]
L.GA.IA	[VILMAFP](K).E
L.GY..Y	[VILPF].{1,3}L.I(S)
L.GY..YV	[WFY]RP[WFY].{0,7}$
L.N.F.IT	[WFY][KR]P[WFY]
L.N.NG	[WYPCAG][^P][^P]([ST])[IFCVML][KRHYF]
L.{0,1}A.{0,2}Y.{0,1}L.{1,2}P	[^DE]((K[RK])|(RK))(([^DE][KR])|([KR][^DE]))(([PKR])|([^DE][DE]))
LA.Q	[^DE]((K[RK])|(RK))[KRP][KR][^DE]
LD.{0,1}A	[^P]L[^P][^P]LL[^P]
LDL	^.{1,40}R[^P][^P][^P][LIV][^P][^P][HQ][LIF]
LGGP	^M{0,1}G(C)..S[AKS]
LGGPS
LK.VMF
LR.G
LSL
LV..E
M...D..Q
M..RS
MLGP
N..A..[FW]
N..FE..P
N..ML..A
N..PL.RR
N..RA..K
N.EG
N.NA
N.R..T
N.V..W.W.I
NHQH
NHQHI
NP.G..R.E
NP.G.AR
NP.Y
NT.G
NT.GS
NYQ.SP
P..FA..L
P..K..[KR]
P..K[KR].[KR]
P..P..[KR]
P..P.[KR]
P..PTT..L
P..P[FY]
P..P[KR]
P..V[ST].[IV].P
P..[KR][KR]
P.FEK
P.GQ..RS
P.IQ
P.K[KR]
P.T..VKK
P.[ILV].R
P.[KR][KR]
P.[LMV]P
P.{0,1}P.Y
P.{0,1}P.{0,1}P
P.{0,1}P.{0,1}P.{1,2}P
P.{0,1}P.{0,2}P
P.{0,1}P.{0,2}P.{0,1}R
P.{0,1}P.{0,2}P.{0,2}P
P.{0,1}P.{1,2}P
P.{0,1}PP
P.{0,1}S.{1,2}K
P.{0,2}FA.A
P.{0,2}P.{0,1}P
P.{0,2}P.{0,2}P
P.{0,2}P.{0,2}P.{0,2}P
P.{1,2}LP.P
P.{1,2}LPRP
P.{1,2}P.Y
PA.NYP
PAP
PG.P.E.G
PG.Y
PGL
PP.PS
PP.Y
PP.{0,1}P
PP.{0,1}Y
PP.{0,2}P.PP
PPG
PPG.P.E
PPG.PG
PPPG
PP[LV]
PQY
PSV
PT.EEV
PT.PL
PV.[ST]
PVCG
P[ILV]P
P[LV]P
Q..AQ..L
Q..[LM]..[FWY][FY]
Q.FRS
QHI
QLSP.K
QS..[GS]
QT.R.ST
QT[DE]
R...R..G
R..G...R
R..GV..D
R..HC.T.H
R..IH[IL]G
R..KRKR
R..L...I
R..LK..I
R..LM..R
R..LN..V
R..P.G
R..PDG
R..S.P
R..SL
R..S[AS]P
R..S[LV]..R
R..TS.I
R..TS.{0,1}I
R..[IV].D..F..E
R.ARR
R.HIG.G
R.I[AG]D.[LV]
R.KKVE
R.LP..P
R.R.P
R.RHC.T
R.RHCK
R.RS
R.{0,1}L.{0,1}F
R.{0,1}P.{0,1}A.{0,1}A..K
R.{0,1}RRLK
R.{0,1}RS
R.{0,2}KR
R.{0,2}R.{0,1}T
R.{0,2}S.{0,1}P
R.{0,2}SA
R.{0,2}Y.R.FL
RH.K
RHC.TK
RHK.LM
RHR..LR
RK.I.I.P
RK.I.[IL].P
RK.{0,2}R.{0,2}K
RMEE.D
RP.{0,1}PP.{0,1}P
RR..GP
RR..KVE
RR.R.KK
RR.[AS]
RR.{0,2}R
RRL.{0,1}K
RRLKK
RRRRL
RS.KP
RS.S
RS.{0,1}R
RT.Q..D.S
RT.Q..DI
RTKQT
RW.FPA
RWDE
R[HY]R
R[ST].S
R[ST]K
S..D.Q.N..Q
S..FP
S..RK..A
S..[IV][HY]
S.AS
S.P.S
S.S..N
S.TF
S.V.{0,2}F
SAP
SII
SLP
SP.F
SPTF
SQE
SR.PT
SRWDE
SRWY
STT
SW.[IV]N
S[ST][ST]
T...K..I
T..IPP
T..K...L
T..T.T.TT
T.GVKK
T.SLP
T.T.N..TT
T.T[DE]
T.{0,1}P.{0,2}P
T.{0,2}AR
T.{0,2}D.{0,1}F
TAR.ST
TARK
TC..AR.R
TE.D
TE.N..EF
TH..Y..RT
TKQT
TKQTA
TQ.[DE]
TQT
TS.I
TS[IV]
T[ST].[IL]
V...A..M
V..[ST]P
V.Q..ST
VFS..MA
VGI.A
VKKWN
VP.[ST]
VT..D
VY.FS.E
V[ST]S
W...R..K
WHS..PF
WN.V..W.W
Y..EG
Y..LQ..L
Y..STD
Y..YK..Q
Y.E[IV]
Y.FG
Y.LSPT
Y.N[MV]
Y.R..L[LM]
Y.R.FL[LM]
Y.R.YYH
Y.RE..L
YAG.TD
YDN
YE.{1,2}P
YEE
YGF.{0,1}G
YGFGG
YIL
YM.M
YQ.S.TK
Y[DE].[IV]
Y[MV]N
Y[MV]N[MV]
[AGS].[ST][ST]
[AGS]K[KR]
[AG]..[FIL]N..Y
[AG]K..[KR]
[AG]K[AG]
[AG][AG]A[AS]
[AG][KR].[HK]
[AS]..K[FV]..[ST]
[AS]..L[KR]..G
[AS]..[ST][ST]
[AS][KR]K
[DE]..DV
[DE]..S[ST]
[DE]..[FH]...F
[DE]..[IMV].[ST]
[DE].[DE][IV].[ST]
[DE]T.[LV]
[DE]Y.N
[DE][DE].[DE]
[DE][DE].[DE][IV]
[DE][DE][DE]
[DE][DE][FW]..[FLV]
[DE][FW]..[FLV]
[DE][GS].[FW]YA
[FL]..[ILV]...[LV]
[FL]PGE.G
[FV].S..F
[FV].SS[LV]F
[FW]..[FIV][ST].EE
[GS].K..K
[GS][AG][KR]
[HR]..[KR]...[KR]
[HY]..[ST].[DE]
[ILM]..[FY][FY][HK]
[ILV]...L..[FIM]
[ILV]..[IMV][AG]..[FIL]
[ILV]PP
[IL]..[FHY][FL]
[IL]..[FM][FL]
[IM]...W..[FV]
[IM]EEVD
[IV].DG.F..E
[KR]...K..[FI]
[KR]..GD..[DE]
[KR]..IE..R
[KR]..QT
[KR]..R[HR]
[KR]..[AG]...[KR]
[KR].TQ
[KR].[KR][HKR]
[KR].[KR][KR]
[KR]K[KR][KR][KR]
[KR]Q.[ST][LM]..F
[KR][HR].[KR]
[KR][KR]..[KR]
[KR][KR].[KR]
[KR][KR]L
[KR][KR]R[KR]
[KR][KR][KR]
[KR][ST]K
[LM]..I...E
[LM]..LD
[MV]EEV
[MV]EEVD
[ST]..KL..H
[ST]..P.Y
[ST]..[ST][ST]
[ST].S.P
[ST].[IM].D[FH][FY]
[ST].[IM]T.[FH][FL]
[ST].[ST]..V
[ST].[ST].P
[ST]I..P
[ST]K[AS]..[KR]
[ST]P..P
[ST]P.P
[ST]PPP
[ST]PS
[ST][ILM]..[FW][FY]
[ST][KR]P
[ST][LM]..F[FY][HK]
[ST][LM]P
[WY]..[FL][MV]
[WY]..[ST].[ILV]
