# Supplementary material for: The analysis on the human protein domain targets and host-like interacting motifs for the MERS-CoV and SARS-CoV/CoV-2 infers the molecular mimicry of coronavirus
Source: PLoS One. 2021 Feb 17;16(2):e0246901. doi: 10.1371/journal.pone.0246901 (PMC7888644; doi:10.1371/journal.pone.0246901)
Supplement: S4 File — (XLSX) [file pone.0246901.s005.xlsx]

## Sheet: File S4
SARS-CoV/CoV2				MERS-CoV
Regexp	Protein	Virus type	Database source	Regexp	Protein	Virus type	Database source
A...A..R	ORF1ab	SARS-CoV/CoV2	3DID	A...A..R	ORF1ab	MERS-CoV	3DID
A...D..S	ORF1ab	SARS-CoV/CoV2	3DID	A...D..S	ORF1ab	MERS-CoV	3DID
A...W..A	ORF1ab	SARS-CoV/CoV2	3DID	A...W..A	ORF1ab	MERS-CoV	3DID
A..L...G	ORF1ab	SARS-CoV/CoV2	3DID	A..E...S	ORF1ab	MERS-CoV	3DID
A..L...R	ORF1ab	SARS-CoV/CoV2	3DID	A.R[HK]	ORF1ab	MERS-CoV	3DID
A.R[HK]	ORF1ab	SARS-CoV/CoV2	3DID	A.{0,1}R.E	ORF1ab	MERS-CoV	3DID
A.T.QTA	ORF1ab	SARS-CoV/CoV2	3DID	AS.V	ORF1ab	MERS-CoV	3DID
A.{0,1}R.E	ORF1ab	SARS-CoV/CoV2	3DID	A[AG]P	ORF1ab	MERS-CoV	3DID
AS.V	ORF1ab	SARS-CoV/CoV2	3DID	C[AS]R	ORF1ab	MERS-CoV	3DID
A[KR][KR]	ORF1ab	SARS-CoV/CoV2	3DID	D...A..E	ORF1ab	MERS-CoV	3DID
CG..T	ORF1ab	SARS-CoV/CoV2	3DID	D..FL..F	ORF1ab	MERS-CoV	3DID
CGKQ	ORF1ab	SARS-CoV/CoV2	3DID	DL..I	ORF1ab	MERS-CoV	3DID
C[AS]R	ORF1ab	SARS-CoV/CoV2	3DID	D[DE]..[LM]	ORF1ab	MERS-CoV	3DID
D...A..E	ORF1ab	SARS-CoV/CoV2	3DID	E..A...L	ORF1ab	MERS-CoV	3DID
D..FL..F	ORF1ab	SARS-CoV/CoV2	3DID	E..[FI]...Q	ORF1ab	MERS-CoV	3DID
D.[ST]P	ORF1ab	SARS-CoV/CoV2	3DID	E.T.{0,1}E	ORF1ab	MERS-CoV	3DID
DDD	ORF1ab	SARS-CoV/CoV2	3DID	E[DE][FIL]	ORF1ab	MERS-CoV	3DID
DE.D	ORF1ab	SARS-CoV/CoV2	3DID	G..K...E	ORF1ab	MERS-CoV	3DID
DEV	ORF1ab	SARS-CoV/CoV2	3DID	G.A.[AS]	ORF1ab	MERS-CoV	3DID
DN.[FY]	ORF1ab	SARS-CoV/CoV2	3DID	G.{0,1}GK	ORF1ab	MERS-CoV	3DID
D[DE]..[LM]	ORF1ab	SARS-CoV/CoV2	3DID	GA..A	ORF1ab	MERS-CoV	3DID
E..G...E	ORF1ab	SARS-CoV/CoV2	3DID	GK..G	ORF1ab	MERS-CoV	3DID
E..G..E	ORF1ab	SARS-CoV/CoV2	3DID	GK.G	ORF1ab	MERS-CoV	3DID
E..[FI]...Q	ORF1ab	SARS-CoV/CoV2	3DID	GPR	ORF1ab	MERS-CoV	3DID
E.I[FW]	ORF1ab	SARS-CoV/CoV2	3DID	G[KR][AG]	ORF1ab	MERS-CoV	3DID
E.T.{0,1}E	ORF1ab	SARS-CoV/CoV2	3DID	H..L...L	ORF1ab	MERS-CoV	3DID
E.[FY].E	ORF1ab	SARS-CoV/CoV2	3DID	H.FH	ORF1ab	MERS-CoV	3DID
EL.GG	ORF1ab	SARS-CoV/CoV2	3DID	HH..S	ORF1ab	MERS-CoV	3DID
E[DE][FIL]	ORF1ab	SARS-CoV/CoV2	3DID	K..LL..E	ORF1ab	MERS-CoV	3DID
G..A...K	ORF1ab	SARS-CoV/CoV2	3DID	K..Q...K	ORF1ab	MERS-CoV	3DID
G..K...E	ORF1ab	SARS-CoV/CoV2	3DID	K.E..L	ORF1ab	MERS-CoV	3DID
G.A.[AS]	ORF1ab	SARS-CoV/CoV2	3DID	K.K.{0,2}K	ORF1ab	MERS-CoV	3DID
G.{0,1}GK	ORF1ab	SARS-CoV/CoV2	3DID	K.L[AG]	ORF1ab	MERS-CoV	3DID
GA..A	ORF1ab	SARS-CoV/CoV2	3DID	K.[HK].K	ORF1ab	MERS-CoV	3DID
GK..G	ORF1ab	SARS-CoV/CoV2	3DID	K.{0,2}G.{0,1}GK	ORF1ab	MERS-CoV	3DID
G[KR][AG]	ORF1ab	SARS-CoV/CoV2	3DID	K.{0,2}R.{0,2}K	ORF1ab	MERS-CoV	3DID
H..L...L	ORF1ab	SARS-CoV/CoV2	3DID	KP.L	ORF1ab	MERS-CoV	3DID
H.FH	ORF1ab	SARS-CoV/CoV2	3DID	K[GS].[AG]	ORF1ab	MERS-CoV	3DID
I...L..C	ORF1ab	SARS-CoV/CoV2	3DID	L...E..L	ORF1ab	MERS-CoV	3DID
K..RK	ORF1ab	SARS-CoV/CoV2	3DID	L..D...Y	ORF1ab	MERS-CoV	3DID
K.K.{0,2}K	ORF1ab	SARS-CoV/CoV2	3DID	L.C.E	ORF1ab	MERS-CoV	3DID
K.L[AG]	ORF1ab	SARS-CoV/CoV2	3DID	LD.{0,1}A	ORF1ab	MERS-CoV	3DID
K.[HK].K	ORF1ab	SARS-CoV/CoV2	3DID	LDL	ORF1ab	MERS-CoV	3DID
K.{0,2}G.{0,1}GK	ORF1ab	SARS-CoV/CoV2	3DID	LR.G	ORF1ab	MERS-CoV	3DID
K.{0,2}R.{0,1}R	ORF1ab	SARS-CoV/CoV2	3DID	LSL	ORF1ab	MERS-CoV	3DID
K.{0,2}R.{0,2}K	ORF1ab	SARS-CoV/CoV2	3DID	LV..E	ORF1ab	MERS-CoV	3DID
KP.L	ORF1ab	SARS-CoV/CoV2	3DID	N..A..[FW]	ORF1ab	MERS-CoV	3DID
KR.R	ORF1ab	SARS-CoV/CoV2	3DID	N..FE..P	ORF1ab	MERS-CoV	3DID
KR.{0,2}K	ORF1ab	SARS-CoV/CoV2	3DID	N.EG	ORF1ab	MERS-CoV	3DID
K[GS].[AG]	ORF1ab	SARS-CoV/CoV2	3DID	N.NA	ORF1ab	MERS-CoV	3DID
K[KR]..[LV]	ORF1ab	SARS-CoV/CoV2	3DID	NP.Y	ORF1ab	MERS-CoV	3DID
L...E..L	ORF1ab	SARS-CoV/CoV2	3DID	P..P..[KR]	ORF1ab	MERS-CoV	3DID
L..D...Y	ORF1ab	SARS-CoV/CoV2	3DID	P..P[KR]	ORF1ab	MERS-CoV	3DID
L..IK..N	ORF1ab	SARS-CoV/CoV2	3DID	P.[ILV].R	ORF1ab	MERS-CoV	3DID
LD.{0,1}A	ORF1ab	SARS-CoV/CoV2	3DID	P.[LMV]P	ORF1ab	MERS-CoV	3DID
LR.G	ORF1ab	SARS-CoV/CoV2	3DID	P.{0,1}P.Y	ORF1ab	MERS-CoV	3DID
LSL	ORF1ab	SARS-CoV/CoV2	3DID	P.{0,1}P.{0,1}P	ORF1ab	MERS-CoV	3DID
LV..E	ORF1ab	SARS-CoV/CoV2	3DID	P.{0,1}P.{0,2}P	ORF1ab	MERS-CoV	3DID
N.NA	ORF1ab	SARS-CoV/CoV2	3DID	P.{0,1}P.{0,2}P.{0,1}R	ORF1ab	MERS-CoV	3DID
NP.Y	ORF1ab	SARS-CoV/CoV2	3DID	P.{0,1}P.{1,2}P	ORF1ab	MERS-CoV	3DID
NT.G	ORF1ab	SARS-CoV/CoV2	3DID	P.{0,1}PP	ORF1ab	MERS-CoV	3DID
NT.GS	ORF1ab	SARS-CoV/CoV2	3DID	P.{0,1}S.{1,2}K	ORF1ab	MERS-CoV	3DID
P..K..[KR]	ORF1ab	SARS-CoV/CoV2	3DID	P.{0,2}P.{0,1}P	ORF1ab	MERS-CoV	3DID
P..P..[KR]	ORF1ab	SARS-CoV/CoV2	3DID	P.{0,2}P.{0,2}P	ORF1ab	MERS-CoV	3DID
P..P[FY]	ORF1ab	SARS-CoV/CoV2	3DID	P.{1,2}P.Y	ORF1ab	MERS-CoV	3DID
P..P[KR]	ORF1ab	SARS-CoV/CoV2	3DID	PP.Y	ORF1ab	MERS-CoV	3DID
P..[KR][KR]	ORF1ab	SARS-CoV/CoV2	3DID	PP.{0,1}P	ORF1ab	MERS-CoV	3DID
P.IQ	ORF1ab	SARS-CoV/CoV2	3DID	PP.{0,1}Y	ORF1ab	MERS-CoV	3DID
P.K[KR]	ORF1ab	SARS-CoV/CoV2	3DID	PPG	ORF1ab	MERS-CoV	3DID
P.[ILV].R	ORF1ab	SARS-CoV/CoV2	3DID	PPPG	ORF1ab	MERS-CoV	3DID
P.[KR][KR]	ORF1ab	SARS-CoV/CoV2	3DID	PP[LV]	ORF1ab	MERS-CoV	3DID
P.[LMV]P	ORF1ab	SARS-CoV/CoV2	3DID	PSV	ORF1ab	MERS-CoV	3DID
P.{0,1}P.{0,1}P	ORF1ab	SARS-CoV/CoV2	3DID	PV.[ST]	ORF1ab	MERS-CoV	3DID
P.{0,1}P.{0,2}P	ORF1ab	SARS-CoV/CoV2	3DID	P[ILV]P	ORF1ab	MERS-CoV	3DID
P.{0,1}P.{0,2}P.{0,1}R	ORF1ab	SARS-CoV/CoV2	3DID	P[LV]P	ORF1ab	MERS-CoV	3DID
P.{0,1}P.{1,2}P	ORF1ab	SARS-CoV/CoV2	3DID	Q..[LM]..[FWY][FY]	ORF1ab	MERS-CoV	3DID
P.{0,1}PP	ORF1ab	SARS-CoV/CoV2	3DID	R..L...I	ORF1ab	MERS-CoV	3DID
P.{0,1}S.{1,2}K	ORF1ab	SARS-CoV/CoV2	3DID	R..SL	ORF1ab	MERS-CoV	3DID
P.{0,2}P.{0,1}P	ORF1ab	SARS-CoV/CoV2	3DID	R..S[LV]..R	ORF1ab	MERS-CoV	3DID
P.{0,2}P.{0,2}P	ORF1ab	SARS-CoV/CoV2	3DID	R.{0,1}L.{0,1}F	ORF1ab	MERS-CoV	3DID
P.{1,2}LP.P	ORF1ab	SARS-CoV/CoV2	3DID	R.{0,2}R.{0,1}T	ORF1ab	MERS-CoV	3DID
P.{1,2}P.Y	ORF1ab	SARS-CoV/CoV2	3DID	R.{0,2}S.{0,1}P	ORF1ab	MERS-CoV	3DID
PAP	ORF1ab	SARS-CoV/CoV2	3DID	R.{0,2}SA	ORF1ab	MERS-CoV	3DID
PG.Y	ORF1ab	SARS-CoV/CoV2	3DID	RR.{0,2}R	ORF1ab	MERS-CoV	3DID
PGL	ORF1ab	SARS-CoV/CoV2	3DID	RS.S	ORF1ab	MERS-CoV	3DID
PP.{0,1}P	ORF1ab	SARS-CoV/CoV2	3DID	R[HY]R	ORF1ab	MERS-CoV	3DID
PPG	ORF1ab	SARS-CoV/CoV2	3DID	R[ST].S	ORF1ab	MERS-CoV	3DID
PPPG	ORF1ab	SARS-CoV/CoV2	3DID	R[ST]K	ORF1ab	MERS-CoV	3DID
PP[LV]	ORF1ab	SARS-CoV/CoV2	3DID	S..FP	ORF1ab	MERS-CoV	3DID
PSV	ORF1ab	SARS-CoV/CoV2	3DID	S.AS	ORF1ab	MERS-CoV	3DID
PV.[ST]	ORF1ab	SARS-CoV/CoV2	3DID	S.S..N	ORF1ab	MERS-CoV	3DID
P[ILV]P	ORF1ab	SARS-CoV/CoV2	3DID	S.TF	ORF1ab	MERS-CoV	3DID
P[LV]P	ORF1ab	SARS-CoV/CoV2	3DID	S.V.{0,2}F	ORF1ab	MERS-CoV	3DID
QS..[GS]	ORF1ab	SARS-CoV/CoV2	3DID	SII	ORF1ab	MERS-CoV	3DID
R..P.G	ORF1ab	SARS-CoV/CoV2	3DID	SP.F	ORF1ab	MERS-CoV	3DID
R..SL	ORF1ab	SARS-CoV/CoV2	3DID	STT	ORF1ab	MERS-CoV	3DID
R.RS	ORF1ab	SARS-CoV/CoV2	3DID	S[ST][ST]	ORF1ab	MERS-CoV	3DID
R.{0,1}L.{0,1}F	ORF1ab	SARS-CoV/CoV2	3DID	T..K...L	ORF1ab	MERS-CoV	3DID
R.{0,1}RS	ORF1ab	SARS-CoV/CoV2	3DID	T.{0,1}P.{0,2}P	ORF1ab	MERS-CoV	3DID
R.{0,2}R.{0,1}T	ORF1ab	SARS-CoV/CoV2	3DID	T.{0,2}D.{0,1}F	ORF1ab	MERS-CoV	3DID
R.{0,2}S.{0,1}P	ORF1ab	SARS-CoV/CoV2	3DID	TE.D	ORF1ab	MERS-CoV	3DID
R.{0,2}SA	ORF1ab	SARS-CoV/CoV2	3DID	TS[IV]	ORF1ab	MERS-CoV	3DID
S..FP	ORF1ab	SARS-CoV/CoV2	3DID	T[ST].[IL]	ORF1ab	MERS-CoV	3DID
S..[IV][HY]	ORF1ab	SARS-CoV/CoV2	3DID	V...A..M	ORF1ab	MERS-CoV	3DID
S.AS	ORF1ab	SARS-CoV/CoV2	3DID	V..[ST]P	ORF1ab	MERS-CoV	3DID
S.P.S	ORF1ab	SARS-CoV/CoV2	3DID	VP.[ST]	ORF1ab	MERS-CoV	3DID
S.TF	ORF1ab	SARS-CoV/CoV2	3DID	VT..D	ORF1ab	MERS-CoV	3DID
S.V.{0,2}F	ORF1ab	SARS-CoV/CoV2	3DID	V[ST]S	ORF1ab	MERS-CoV	3DID
SAP	ORF1ab	SARS-CoV/CoV2	3DID	Y.FG	ORF1ab	MERS-CoV	3DID
SII	ORF1ab	SARS-CoV/CoV2	3DID	YIL	ORF1ab	MERS-CoV	3DID
SLP	ORF1ab	SARS-CoV/CoV2	3DID	[AGS].[ST][ST]	ORF1ab	MERS-CoV	3DID
SP.F	ORF1ab	SARS-CoV/CoV2	3DID	[AG]..[FIL]N..Y	ORF1ab	MERS-CoV	3DID
STT	ORF1ab	SARS-CoV/CoV2	3DID	[AG]K..[KR]	ORF1ab	MERS-CoV	3DID
S[ST][ST]	ORF1ab	SARS-CoV/CoV2	3DID	[AG]K[AG]	ORF1ab	MERS-CoV	3DID
T...K..I	ORF1ab	SARS-CoV/CoV2	3DID	[AG][AG]A[AS]	ORF1ab	MERS-CoV	3DID
T..K...L	ORF1ab	SARS-CoV/CoV2	3DID	[AG][KR].[HK]	ORF1ab	MERS-CoV	3DID
T.T[DE]	ORF1ab	SARS-CoV/CoV2	3DID	[AS]..K[FV]..[ST]	ORF1ab	MERS-CoV	3DID
T.{0,1}P.{0,2}P	ORF1ab	SARS-CoV/CoV2	3DID	[AS]..[ST][ST]	ORF1ab	MERS-CoV	3DID
T.{0,2}D.{0,1}F	ORF1ab	SARS-CoV/CoV2	3DID	[AS][KR]K	ORF1ab	MERS-CoV	3DID
TE.D	ORF1ab	SARS-CoV/CoV2	3DID	[DE]..DV	ORF1ab	MERS-CoV	3DID
TQ.[DE]	ORF1ab	SARS-CoV/CoV2	3DID	[DE]..S[ST]	ORF1ab	MERS-CoV	3DID
TQT	ORF1ab	SARS-CoV/CoV2	3DID	[DE]..[FH]...F	ORF1ab	MERS-CoV	3DID
TS[IV]	ORF1ab	SARS-CoV/CoV2	3DID	[DE]..[IMV].[ST]	ORF1ab	MERS-CoV	3DID
V...A..M	ORF1ab	SARS-CoV/CoV2	3DID	[DE].[DE][IV].[ST]	ORF1ab	MERS-CoV	3DID
V..[ST]P	ORF1ab	SARS-CoV/CoV2	3DID	[DE]T.[LV]	ORF1ab	MERS-CoV	3DID
VP.[ST]	ORF1ab	SARS-CoV/CoV2	3DID	[DE][DE].[DE][IV]	ORF1ab	MERS-CoV	3DID
VT..D	ORF1ab	SARS-CoV/CoV2	3DID	[DE][DE][DE]	ORF1ab	MERS-CoV	3DID
V[ST]S	ORF1ab	SARS-CoV/CoV2	3DID	[DE][DE][FW]..[FLV]	ORF1ab	MERS-CoV	3DID
W...R..K	ORF1ab	SARS-CoV/CoV2	3DID	[DE][FW]..[FLV]	ORF1ab	MERS-CoV	3DID
Y..EG	ORF1ab	SARS-CoV/CoV2	3DID	[FL]..[ILV]...[LV]	ORF1ab	MERS-CoV	3DID
Y.E[IV]	ORF1ab	SARS-CoV/CoV2	3DID	[FV].S..F	ORF1ab	MERS-CoV	3DID
Y.FG	ORF1ab	SARS-CoV/CoV2	3DID	[GS][AG][KR]	ORF1ab	MERS-CoV	3DID
Y.N[MV]	ORF1ab	SARS-CoV/CoV2	3DID	[ILM]..[FY][FY][HK]	ORF1ab	MERS-CoV	3DID
YDN	ORF1ab	SARS-CoV/CoV2	3DID	[ILV]...L..[FIM]	ORF1ab	MERS-CoV	3DID
YIL	ORF1ab	SARS-CoV/CoV2	3DID	[ILV]..[IMV][AG]..[FIL]	ORF1ab	MERS-CoV	3DID
Y[DE].[IV]	ORF1ab	SARS-CoV/CoV2	3DID	[ILV]PP	ORF1ab	MERS-CoV	3DID
Y[MV]N	ORF1ab	SARS-CoV/CoV2	3DID	[IL]..[FHY][FL]	ORF1ab	MERS-CoV	3DID
[AGS]K[KR]	ORF1ab	SARS-CoV/CoV2	3DID	[IL]..[FM][FL]	ORF1ab	MERS-CoV	3DID
[AG]K..[KR]	ORF1ab	SARS-CoV/CoV2	3DID	[IM]...W..[FV]	ORF1ab	MERS-CoV	3DID
[AG]K[AG]	ORF1ab	SARS-CoV/CoV2	3DID	[KR]...K..[FI]	ORF1ab	MERS-CoV	3DID
[AG][AG]A[AS]	ORF1ab	SARS-CoV/CoV2	3DID	[KR]..[AG]...[KR]	ORF1ab	MERS-CoV	3DID
[AG][KR].[HK]	ORF1ab	SARS-CoV/CoV2	3DID	[KR][HR].[KR]	ORF1ab	MERS-CoV	3DID
[AS][KR]K	ORF1ab	SARS-CoV/CoV2	3DID	[KR][KR]L	ORF1ab	MERS-CoV	3DID
[DE]..DV	ORF1ab	SARS-CoV/CoV2	3DID	[KR][ST]K	ORF1ab	MERS-CoV	3DID
[DE]..S[ST]	ORF1ab	SARS-CoV/CoV2	3DID	[LM]..I...E	ORF1ab	MERS-CoV	3DID
[DE]..[FH]...F	ORF1ab	SARS-CoV/CoV2	3DID	[ST]..P.Y	ORF1ab	MERS-CoV	3DID
[DE].[DE][IV].[ST]	ORF1ab	SARS-CoV/CoV2	3DID	[ST]..[ST][ST]	ORF1ab	MERS-CoV	3DID
[DE]Y.N	ORF1ab	SARS-CoV/CoV2	3DID	[ST].[ST]..V	ORF1ab	MERS-CoV	3DID
[DE][DE].[DE]	ORF1ab	SARS-CoV/CoV2	3DID	[ST].[ST].P	ORF1ab	MERS-CoV	3DID
[DE][DE][DE]	ORF1ab	SARS-CoV/CoV2	3DID	[ST]P..P	ORF1ab	MERS-CoV	3DID
[DE][DE][FW]..[FLV]	ORF1ab	SARS-CoV/CoV2	3DID	[ST]P.P	ORF1ab	MERS-CoV	3DID
[GS].K..K	ORF1ab	SARS-CoV/CoV2	3DID	[ST]PS	ORF1ab	MERS-CoV	3DID
[HR]..[KR]...[KR]	ORF1ab	SARS-CoV/CoV2	3DID	[ST][ILM]..[FW][FY]	ORF1ab	MERS-CoV	3DID
[HY]..[ST].[DE]	ORF1ab	SARS-CoV/CoV2	3DID	[ST][KR]P	ORF1ab	MERS-CoV	3DID
[ILM]..[FY][FY][HK]	ORF1ab	SARS-CoV/CoV2	3DID	[ST][LM]P	ORF1ab	MERS-CoV	3DID
[ILV]..[IMV][AG]..[FIL]	ORF1ab	SARS-CoV/CoV2	3DID	[WY]..[ST].[ILV]	ORF1ab	MERS-CoV	3DID
[ILV]PP	ORF1ab	SARS-CoV/CoV2	3DID	DEV	ORF1ab	MERS-CoV	3DID
[KR]...K..[FI]	ORF1ab	SARS-CoV/CoV2	3DID	E.I[FW]	ORF1ab	MERS-CoV	3DID
[KR]..GD..[DE]	ORF1ab	SARS-CoV/CoV2	3DID	F...F..K	ORF1ab	MERS-CoV	3DID
[KR].TQ	ORF1ab	SARS-CoV/CoV2	3DID	I.GE	ORF1ab	MERS-CoV	3DID
[KR].[KR][HKR]	ORF1ab	SARS-CoV/CoV2	3DID	LA.Q	ORF1ab	MERS-CoV	3DID
[KR].[KR][KR]	ORF1ab	SARS-CoV/CoV2	3DID	P.{1,2}LP.P	ORF1ab	MERS-CoV	3DID
[KR][HR].[KR]	ORF1ab	SARS-CoV/CoV2	3DID	PAP	ORF1ab	MERS-CoV	3DID
[KR][KR]..[KR]	ORF1ab	SARS-CoV/CoV2	3DID	QS..[GS]	ORF1ab	MERS-CoV	3DID
[KR][KR].[KR]	ORF1ab	SARS-CoV/CoV2	3DID	RR.[AS]	ORF1ab	MERS-CoV	3DID
[KR][KR]L	ORF1ab	SARS-CoV/CoV2	3DID	Y..EG	ORF1ab	MERS-CoV	3DID
[KR][KR][KR]	ORF1ab	SARS-CoV/CoV2	3DID	[HY]..[ST].[DE]	ORF1ab	MERS-CoV	3DID
[KR][ST]K	ORF1ab	SARS-CoV/CoV2	3DID	[WY]..[FL][MV]	ORF1ab	MERS-CoV	3DID
[LM]..I...E	ORF1ab	SARS-CoV/CoV2	3DID	A..L...R	ORF1ab	MERS-CoV	3DID
[LM]..LD	ORF1ab	SARS-CoV/CoV2	3DID	A[KR][KR]	ORF1ab	MERS-CoV	3DID
[MV]EEV	ORF1ab	SARS-CoV/CoV2	3DID	C.VP	ORF1ab	MERS-CoV	3DID
[ST]..P.Y	ORF1ab	SARS-CoV/CoV2	3DID	CG..T	ORF1ab	MERS-CoV	3DID
[ST].S.P	ORF1ab	SARS-CoV/CoV2	3DID	D.[ST]P	ORF1ab	MERS-CoV	3DID
[ST].[ST].P	ORF1ab	SARS-CoV/CoV2	3DID	DN.[FY]	ORF1ab	MERS-CoV	3DID
[ST]I..P	ORF1ab	SARS-CoV/CoV2	3DID	F.[DE]V	ORF1ab	MERS-CoV	3DID
[ST]P..P	ORF1ab	SARS-CoV/CoV2	3DID	G.N..F	ORF1ab	MERS-CoV	3DID
[ST][KR]P	ORF1ab	SARS-CoV/CoV2	3DID	G.Q.D	ORF1ab	MERS-CoV	3DID
[ST][LM]P	ORF1ab	SARS-CoV/CoV2	3DID	G.QT	ORF1ab	MERS-CoV	3DID
[WY]..[FL][MV]	ORF1ab	SARS-CoV/CoV2	3DID	GTQ	ORF1ab	MERS-CoV	3DID
A...A..R	S	SARS-CoV/CoV2	3DID	K..RK	ORF1ab	MERS-CoV	3DID
AS.V	S	SARS-CoV/CoV2	3DID	K.{0,2}R.{0,1}R	ORF1ab	MERS-CoV	3DID
CG..T	S	SARS-CoV/CoV2	3DID	KR.R	ORF1ab	MERS-CoV	3DID
D.[ST]P	S	SARS-CoV/CoV2	3DID	KR.{0,2}K	ORF1ab	MERS-CoV	3DID
DE.D	S	SARS-CoV/CoV2	3DID	K[KR]..[LV]	ORF1ab	MERS-CoV	3DID
DEV	S	SARS-CoV/CoV2	3DID	L.N.NG	ORF1ab	MERS-CoV	3DID
DL..I	S	SARS-CoV/CoV2	3DID	P..K..[KR]	ORF1ab	MERS-CoV	3DID
DN.[FY]	S	SARS-CoV/CoV2	3DID	P..[KR][KR]	ORF1ab	MERS-CoV	3DID
E..A...L	S	SARS-CoV/CoV2	3DID	P.K[KR]	ORF1ab	MERS-CoV	3DID
E[DE][FIL]	S	SARS-CoV/CoV2	3DID	P.[KR][KR]	ORF1ab	MERS-CoV	3DID
F.[DE]V	S	SARS-CoV/CoV2	3DID	PG.Y	ORF1ab	MERS-CoV	3DID
G..K...E	S	SARS-CoV/CoV2	3DID	R.{0,2}KR	ORF1ab	MERS-CoV	3DID
G.N..F	S	SARS-CoV/CoV2	3DID	S..[IV][HY]	ORF1ab	MERS-CoV	3DID
GA..A	S	SARS-CoV/CoV2	3DID	T.T[DE]	ORF1ab	MERS-CoV	3DID
GK.G	S	SARS-CoV/CoV2	3DID	TQT	ORF1ab	MERS-CoV	3DID
G[KR][AG]	S	SARS-CoV/CoV2	3DID	Y.E[IV]	ORF1ab	MERS-CoV	3DID
K..F...G	S	SARS-CoV/CoV2	3DID	Y.N[MV]	ORF1ab	MERS-CoV	3DID
KR..[IV].D..F	S	SARS-CoV/CoV2	3DID	YDN	ORF1ab	MERS-CoV	3DID
N..A..[FW]	S	SARS-CoV/CoV2	3DID	YE.{1,2}P	ORF1ab	MERS-CoV	3DID
N.NA	S	SARS-CoV/CoV2	3DID	Y[DE].[IV]	ORF1ab	MERS-CoV	3DID
P..K..[KR]	S	SARS-CoV/CoV2	3DID	Y[MV]N	ORF1ab	MERS-CoV	3DID
P..P..[KR]	S	SARS-CoV/CoV2	3DID	Y[MV]N[MV]	ORF1ab	MERS-CoV	3DID
P..P.[KR]	S	SARS-CoV/CoV2	3DID	[AGS]K[KR]	ORF1ab	MERS-CoV	3DID
P..P[FY]	S	SARS-CoV/CoV2	3DID	[DE]Y.N	ORF1ab	MERS-CoV	3DID
P.K[KR]	S	SARS-CoV/CoV2	3DID	[DE][DE].[DE]	ORF1ab	MERS-CoV	3DID
P.[KR][KR]	S	SARS-CoV/CoV2	3DID	[HR]..[KR]...[KR]	ORF1ab	MERS-CoV	3DID
P.[LMV]P	S	SARS-CoV/CoV2	3DID	[KR]..QT	ORF1ab	MERS-CoV	3DID
P.{0,1}P.Y	S	SARS-CoV/CoV2	3DID	[KR].TQ	ORF1ab	MERS-CoV	3DID
P.{0,1}P.{0,2}P	S	SARS-CoV/CoV2	3DID	[KR].[KR][HKR]	ORF1ab	MERS-CoV	3DID
P.{0,1}P.{1,2}P	S	SARS-CoV/CoV2	3DID	[KR].[KR][KR]	ORF1ab	MERS-CoV	3DID
P.{0,1}S.{1,2}K	S	SARS-CoV/CoV2	3DID	[KR][KR]..[KR]	ORF1ab	MERS-CoV	3DID
P.{0,2}P.{0,2}P	S	SARS-CoV/CoV2	3DID	[KR][KR].[KR]	ORF1ab	MERS-CoV	3DID
PP.Y	S	SARS-CoV/CoV2	3DID	[KR][KR][KR]	ORF1ab	MERS-CoV	3DID
PP.{0,1}Y	S	SARS-CoV/CoV2	3DID	[ST]I..P	ORF1ab	MERS-CoV	3DID
PP[LV]	S	SARS-CoV/CoV2	3DID	A...A..R	S	MERS-CoV	3DID
R..P.G	S	SARS-CoV/CoV2	3DID	A.R[HK]	S	MERS-CoV	3DID
R..SL	S	SARS-CoV/CoV2	3DID	A[AG]P	S	MERS-CoV	3DID
R.RS	S	SARS-CoV/CoV2	3DID	C[AS]R	S	MERS-CoV	3DID
R.{0,1}L.{0,1}F	S	SARS-CoV/CoV2	3DID	E[DE][FIL]	S	MERS-CoV	3DID
R.{0,1}RS	S	SARS-CoV/CoV2	3DID	G.A.[AS]	S	MERS-CoV	3DID
R.{0,2}SA	S	SARS-CoV/CoV2	3DID	GA..A	S	MERS-CoV	3DID
RR.{0,2}R	S	SARS-CoV/CoV2	3DID	GK.G	S	MERS-CoV	3DID
S..[IV][HY]	S	SARS-CoV/CoV2	3DID	G[KR][AG]	S	MERS-CoV	3DID
S.AS	S	SARS-CoV/CoV2	3DID	I...L..C	S	MERS-CoV	3DID
S.P.S	S	SARS-CoV/CoV2	3DID	K.E..L	S	MERS-CoV	3DID
S.V.{0,2}F	S	SARS-CoV/CoV2	3DID	K.L[AG]	S	MERS-CoV	3DID
SAP	S	SARS-CoV/CoV2	3DID	L..D...Y	S	MERS-CoV	3DID
SII	S	SARS-CoV/CoV2	3DID	LDL	S	MERS-CoV	3DID
S[ST][ST]	S	SARS-CoV/CoV2	3DID	LSL	S	MERS-CoV	3DID
T.T[DE]	S	SARS-CoV/CoV2	3DID	LV..E	S	MERS-CoV	3DID
T.{0,1}P.{0,2}P	S	SARS-CoV/CoV2	3DID	N.NA	S	MERS-CoV	3DID
T.{0,2}D.{0,1}F	S	SARS-CoV/CoV2	3DID	N.R..T	S	MERS-CoV	3DID
TQT	S	SARS-CoV/CoV2	3DID	P.{0,1}P.{0,1}P	S	MERS-CoV	3DID
TS[IV]	S	SARS-CoV/CoV2	3DID	P.{0,1}P.{0,2}P	S	MERS-CoV	3DID
T[ST].[IL]	S	SARS-CoV/CoV2	3DID	P.{0,1}PP	S	MERS-CoV	3DID
VT..D	S	SARS-CoV/CoV2	3DID	P.{0,1}S.{1,2}K	S	MERS-CoV	3DID
V[ST]S	S	SARS-CoV/CoV2	3DID	P.{0,2}P.{0,1}P	S	MERS-CoV	3DID
Y..LQ..L	S	SARS-CoV/CoV2	3DID	P.{0,2}P.{0,2}P	S	MERS-CoV	3DID
[AGS].[ST][ST]	S	SARS-CoV/CoV2	3DID	PP.{0,1}P	S	MERS-CoV	3DID
[AGS]K[KR]	S	SARS-CoV/CoV2	3DID	PP[LV]	S	MERS-CoV	3DID
[AG]K[AG]	S	SARS-CoV/CoV2	3DID	Q..[LM]..[FWY][FY]	S	MERS-CoV	3DID
[AG][AG]A[AS]	S	SARS-CoV/CoV2	3DID	R..SL	S	MERS-CoV	3DID
[AG][KR].[HK]	S	SARS-CoV/CoV2	3DID	R.{0,1}L.{0,1}F	S	MERS-CoV	3DID
[AS]..[ST][ST]	S	SARS-CoV/CoV2	3DID	R.{0,2}S.{0,1}P	S	MERS-CoV	3DID
[DE]..S[ST]	S	SARS-CoV/CoV2	3DID	R.{0,2}SA	S	MERS-CoV	3DID
[DE]..[IMV].[ST]	S	SARS-CoV/CoV2	3DID	RS.S	S	MERS-CoV	3DID
[DE].[DE][IV].[ST]	S	SARS-CoV/CoV2	3DID	RS.{0,1}R	S	MERS-CoV	3DID
[DE][DE].[DE]	S	SARS-CoV/CoV2	3DID	R[ST].S	S	MERS-CoV	3DID
[DE][DE][DE]	S	SARS-CoV/CoV2	3DID	S.P.S	S	MERS-CoV	3DID
[DE][FW]..[FLV]	S	SARS-CoV/CoV2	3DID	S.S..N	S	MERS-CoV	3DID
[FL]..[ILV]...[LV]	S	SARS-CoV/CoV2	3DID	S.TF	S	MERS-CoV	3DID
[HY]..[ST].[DE]	S	SARS-CoV/CoV2	3DID	S.V.{0,2}F	S	MERS-CoV	3DID
[ILM]..[FY][FY][HK]	S	SARS-CoV/CoV2	3DID	SII	S	MERS-CoV	3DID
[ILV]...L..[FIM]	S	SARS-CoV/CoV2	3DID	S[ST][ST]	S	MERS-CoV	3DID
[ILV]..[IMV][AG]..[FIL]	S	SARS-CoV/CoV2	3DID	T.{0,1}P.{0,2}P	S	MERS-CoV	3DID
[ILV]PP	S	SARS-CoV/CoV2	3DID	T.{0,2}D.{0,1}F	S	MERS-CoV	3DID
[IL]..[FHY][FL]	S	SARS-CoV/CoV2	3DID	TS[IV]	S	MERS-CoV	3DID
[KR]..QT	S	SARS-CoV/CoV2	3DID	T[ST].[IL]	S	MERS-CoV	3DID
[KR].TQ	S	SARS-CoV/CoV2	3DID	V..[ST]P	S	MERS-CoV	3DID
[KR][HR].[KR]	S	SARS-CoV/CoV2	3DID	VP.[ST]	S	MERS-CoV	3DID
[KR][KR].[KR]	S	SARS-CoV/CoV2	3DID	VT..D	S	MERS-CoV	3DID
[KR][KR][KR]	S	SARS-CoV/CoV2	3DID	V[ST]S	S	MERS-CoV	3DID
[LM]..LD	S	SARS-CoV/CoV2	3DID	[AGS].[ST][ST]	S	MERS-CoV	3DID
[ST]..[ST][ST]	S	SARS-CoV/CoV2	3DID	[AG]K..[KR]	S	MERS-CoV	3DID
[ST].[ST]..V	S	SARS-CoV/CoV2	3DID	[AG][AG]A[AS]	S	MERS-CoV	3DID
[ST]I..P	S	SARS-CoV/CoV2	3DID	[AG][KR].[HK]	S	MERS-CoV	3DID
[ST][KR]P	S	SARS-CoV/CoV2	3DID	[AS]..[ST][ST]	S	MERS-CoV	3DID
[WY]..[ST].[ILV]	S	SARS-CoV/CoV2	3DID	[DE]..DV	S	MERS-CoV	3DID
D.[ST]P	ORF3a	SARS-CoV/CoV2	3DID	[DE]..S[ST]	S	MERS-CoV	3DID
I...L..C	ORF3a	SARS-CoV/CoV2	3DID	[DE]..[IMV].[ST]	S	MERS-CoV	3DID
K.{0,2}R.{0,2}K	ORF3a	SARS-CoV/CoV2	3DID	[DE][DE][DE]	S	MERS-CoV	3DID
K[KR]..[LV]	ORF3a	SARS-CoV/CoV2	3DID	[DE][FW]..[FLV]	S	MERS-CoV	3DID
R[ST]K	ORF3a	SARS-CoV/CoV2	3DID	[FL]..[ILV]...[LV]	S	MERS-CoV	3DID
S..[IV][HY]	ORF3a	SARS-CoV/CoV2	3DID	[FV].S..F	S	MERS-CoV	3DID
SLP	ORF3a	SARS-CoV/CoV2	3DID	[FV].SS[LV]F	S	MERS-CoV	3DID
T..K...L	ORF3a	SARS-CoV/CoV2	3DID	[GS][AG][KR]	S	MERS-CoV	3DID
T.{0,2}D.{0,1}F	ORF3a	SARS-CoV/CoV2	3DID	[ILM]..[FY][FY][HK]	S	MERS-CoV	3DID
TS.I	ORF3a	SARS-CoV/CoV2	3DID	[ILV]...L..[FIM]	S	MERS-CoV	3DID
TS[IV]	ORF3a	SARS-CoV/CoV2	3DID	[ILV]PP	S	MERS-CoV	3DID
T[ST].[IL]	ORF3a	SARS-CoV/CoV2	3DID	[IL]..[FHY][FL]	S	MERS-CoV	3DID
V[ST]S	ORF3a	SARS-CoV/CoV2	3DID	[IL]..[FM][FL]	S	MERS-CoV	3DID
[AGS].[ST][ST]	ORF3a	SARS-CoV/CoV2	3DID	[KR][KR]L	S	MERS-CoV	3DID
[AS]..[ST][ST]	ORF3a	SARS-CoV/CoV2	3DID	[ST]..[ST][ST]	S	MERS-CoV	3DID
[DE]T.[LV]	ORF3a	SARS-CoV/CoV2	3DID	[ST].S.P	S	MERS-CoV	3DID
[DE][DE].[DE]	ORF3a	SARS-CoV/CoV2	3DID	[ST].[ST]..V	S	MERS-CoV	3DID
[FL]..[ILV]...[LV]	ORF3a	SARS-CoV/CoV2	3DID	[ST].[ST].P	S	MERS-CoV	3DID
[ILV]...L..[FIM]	ORF3a	SARS-CoV/CoV2	3DID	[ST]P..P	S	MERS-CoV	3DID
[ILV]..[IMV][AG]..[FIL]	ORF3a	SARS-CoV/CoV2	3DID	[ST]PS	S	MERS-CoV	3DID
[IL]..[FHY][FL]	ORF3a	SARS-CoV/CoV2	3DID	[ST][KR]P	S	MERS-CoV	3DID
[IL]..[FM][FL]	ORF3a	SARS-CoV/CoV2	3DID	[ST][LM]P	S	MERS-CoV	3DID
[KR][KR][KR]	ORF3a	SARS-CoV/CoV2	3DID	[WY]..[ST].[ILV]	S	MERS-CoV	3DID
[KR][ST]K	ORF3a	SARS-CoV/CoV2	3DID	DE.D	S	MERS-CoV	3DID
[ST]..[ST][ST]	ORF3a	SARS-CoV/CoV2	3DID	H.[AG][HY]	S	MERS-CoV	3DID
[ST].S.P	ORF3a	SARS-CoV/CoV2	3DID	QS..[GS]	S	MERS-CoV	3DID
[ST].[ST]..V	ORF3a	SARS-CoV/CoV2	3DID	RR.[AS]	S	MERS-CoV	3DID
[ST].[ST].P	ORF3a	SARS-CoV/CoV2	3DID	[HY]..[ST].[DE]	S	MERS-CoV	3DID
[ST]PS	ORF3a	SARS-CoV/CoV2	3DID	[WY]..[FL][MV]	S	MERS-CoV	3DID
[ST][LM]P	ORF3a	SARS-CoV/CoV2	3DID	CG..T	S	MERS-CoV	3DID
[FL]..[ILV]...[LV]	E	SARS-CoV/CoV2	3DID	D.[ST]P	S	MERS-CoV	3DID
[WY]..[ST].[ILV]	E	SARS-CoV/CoV2	3DID	K.{0,2}R.{0,1}R	S	MERS-CoV	3DID
S..[IV][HY]	E	SARS-CoV/CoV2	3DID	NT.G	S	MERS-CoV	3DID
[ST].[ST]..V	E	SARS-CoV/CoV2	3DID	T.T[DE]	S	MERS-CoV	3DID
I...L..C	E	SARS-CoV/CoV2	3DID	TQT	S	MERS-CoV	3DID
S.S..N	M	SARS-CoV/CoV2	3DID	YEE	S	MERS-CoV	3DID
[KR][KR]L	M	SARS-CoV/CoV2	3DID	Y[DE].[IV]	S	MERS-CoV	3DID
R...R..G	M	SARS-CoV/CoV2	3DID	[AGS]K[KR]	S	MERS-CoV	3DID
[FL]..[ILV]...[LV]	M	SARS-CoV/CoV2	3DID	[DE]Y.N	S	MERS-CoV	3DID
[ST]..[ST][ST]	M	SARS-CoV/CoV2	3DID	[DE][DE].[DE]	S	MERS-CoV	3DID
R.{0,1}RS	M	SARS-CoV/CoV2	3DID	[HR]..[KR]...[KR]	S	MERS-CoV	3DID
[DE]..S[ST]	M	SARS-CoV/CoV2	3DID	[KR][KR][KR]	S	MERS-CoV	3DID
S[ST][ST]	M	SARS-CoV/CoV2	3DID	[ST]I..P	S	MERS-CoV	3DID
[AGS].[ST][ST]	M	SARS-CoV/CoV2	3DID	S[ST][ST]	ORF3	MERS-CoV	3DID
[IL]..[FHY][FL]	M	SARS-CoV/CoV2	3DID	V[ST]S	ORF3	MERS-CoV	3DID
R.RS	M	SARS-CoV/CoV2	3DID	[AGS].[ST][ST]	ORF3	MERS-CoV	3DID
[HR]..[KR]...[KR]	M	SARS-CoV/CoV2	3DID	[AS]..[ST][ST]	ORF3	MERS-CoV	3DID
R[HY]R	M	SARS-CoV/CoV2	3DID	[DE]..S[ST]	ORF3	MERS-CoV	3DID
R[ST].S	M	SARS-CoV/CoV2	3DID	[FL]..[ILV]...[LV]	ORF3	MERS-CoV	3DID
[ST][KR]P	M	SARS-CoV/CoV2	3DID	[ST]..[ST][ST]	ORF3	MERS-CoV	3DID
G.A.[AS]	M	SARS-CoV/CoV2	3DID	[ST].[ST]..V	ORF3	MERS-CoV	3DID
[DE]..[IMV].[ST]	M	SARS-CoV/CoV2	3DID	[ST][KR]P	ORF3	MERS-CoV	3DID
[HY]..[ST].[DE]	M	SARS-CoV/CoV2	3DID	GTQ	ORF3	MERS-CoV	3DID
E[DE][FIL]	M	SARS-CoV/CoV2	3DID	A...A..R	ORF4a	MERS-CoV	3DID
R.{0,1}L.{0,1}F	M	SARS-CoV/CoV2	3DID	A..L...G	ORF4a	MERS-CoV	3DID
T..K...L	ORF6	SARS-CoV/CoV2	3DID	K.L[AG]	ORF4a	MERS-CoV	3DID
[DE][DE][DE]	ORF6	SARS-CoV/CoV2	3DID	R..SL	ORF4a	MERS-CoV	3DID
[ILV]...L..[FIM]	ORF6	SARS-CoV/CoV2	3DID	T[ST].[IL]	ORF4a	MERS-CoV	3DID
[FL]..[ILV]...[LV]	ORF6	SARS-CoV/CoV2	3DID	[AS]..[ST][ST]	ORF4a	MERS-CoV	3DID
DN.[FY]	ORF7	SARS-CoV/CoV2	3DID	[DE]..[IMV].[ST]	ORF4a	MERS-CoV	3DID
K.{0,2}R.{0,2}K	ORF7	SARS-CoV/CoV2	3DID	[DE][DE][DE]	ORF4a	MERS-CoV	3DID
KR.{0,2}K	ORF7	SARS-CoV/CoV2	3DID	[ST]..[ST][ST]	ORF4a	MERS-CoV	3DID
KRK	ORF7	SARS-CoV/CoV2	3DID	[ST]K[AS]..[KR]	ORF4a	MERS-CoV	3DID
R.RS	ORF7	SARS-CoV/CoV2	3DID	[WY]..[ST].[ILV]	ORF4a	MERS-CoV	3DID
R.{0,1}RS	ORF7	SARS-CoV/CoV2	3DID	[DE][DE].[DE]	ORF4a	MERS-CoV	3DID
R.{0,2}S.{0,1}P	ORF7	SARS-CoV/CoV2	3DID	LA.Q	ORF4a	MERS-CoV	3DID
RS.S	ORF7	SARS-CoV/CoV2	3DID	[WY]..[FL][MV]	ORF4a	MERS-CoV	3DID
R[ST].S	ORF7	SARS-CoV/CoV2	3DID	DL..I	ORF4b	MERS-CoV	3DID
SP.F	ORF7	SARS-CoV/CoV2	3DID	E[DE][FIL]	ORF4b	MERS-CoV	3DID
T[ST].[IL]	ORF7	SARS-CoV/CoV2	3DID	HH..S	ORF4b	MERS-CoV	3DID
[AS]..K[FV]..[ST]	ORF7	SARS-CoV/CoV2	3DID	K.{0,2}R.{0,2}K	ORF4b	MERS-CoV	3DID
[DE]..S[ST]	ORF7	SARS-CoV/CoV2	3DID	LR.G	ORF4b	MERS-CoV	3DID
[FL]..[ILV]...[LV]	ORF7	SARS-CoV/CoV2	3DID	R..SL	ORF4b	MERS-CoV	3DID
[ILV]...L..[FIM]	ORF7	SARS-CoV/CoV2	3DID	R.{0,1}RS	ORF4b	MERS-CoV	3DID
[IL]..[FHY][FL]	ORF7	SARS-CoV/CoV2	3DID	R.{0,2}S.{0,1}P	ORF4b	MERS-CoV	3DID
[IL]..[FM][FL]	ORF7	SARS-CoV/CoV2	3DID	RK.{0,2}R.{0,2}K	ORF4b	MERS-CoV	3DID
[KR][KR][KR]	ORF7	SARS-CoV/CoV2	3DID	RS.S	ORF4b	MERS-CoV	3DID
[ST]..[ST][ST]	ORF7	SARS-CoV/CoV2	3DID	R[ST].S	ORF4b	MERS-CoV	3DID
[ST]P..P	ORF7	SARS-CoV/CoV2	3DID	S[ST][ST]	ORF4b	MERS-CoV	3DID
A.KSAP	ORF8	SARS-CoV/CoV2	3DID	VP.[ST]	ORF4b	MERS-CoV	3DID
ARKS	ORF8	SARS-CoV/CoV2	3DID	VT..D	ORF4b	MERS-CoV	3DID
A[KR][KR]	ORF8	SARS-CoV/CoV2	3DID	[AS]..[ST][ST]	ORF4b	MERS-CoV	3DID
E.[FY].E	ORF8	SARS-CoV/CoV2	3DID	[AS][KR]K	ORF4b	MERS-CoV	3DID
E[DE][FIL]	ORF8	SARS-CoV/CoV2	3DID	[DE]..S[ST]	ORF4b	MERS-CoV	3DID
KSAP	ORF8	SARS-CoV/CoV2	3DID	[DE][DE][DE]	ORF4b	MERS-CoV	3DID
R.{0,2}S.{0,1}P	ORF8	SARS-CoV/CoV2	3DID	[DE][FW]..[FLV]	ORF4b	MERS-CoV	3DID
R.{0,2}SA	ORF8	SARS-CoV/CoV2	3DID	[FL]..[ILV]...[LV]	ORF4b	MERS-CoV	3DID
SAP	ORF8	SARS-CoV/CoV2	3DID	[GS].K..K	ORF4b	MERS-CoV	3DID
[AS][KR]K	ORF8	SARS-CoV/CoV2	3DID	[ILV]...L..[FIM]	ORF4b	MERS-CoV	3DID
[DE]..DV	ORF8	SARS-CoV/CoV2	3DID	[IL]..[FHY][FL]	ORF4b	MERS-CoV	3DID
[FL]..[ILV]...[LV]	ORF8	SARS-CoV/CoV2	3DID	[IL]..[FM][FL]	ORF4b	MERS-CoV	3DID
[GS][AG][KR]	ORF8	SARS-CoV/CoV2	3DID	[KR][KR]L	ORF4b	MERS-CoV	3DID
[ILV]...L..[FIM]	ORF8	SARS-CoV/CoV2	3DID	[LM]..LD	ORF4b	MERS-CoV	3DID
[WY]..[ST].[ILV]	ORF8	SARS-CoV/CoV2	3DID	[ST]..[ST][ST]	ORF4b	MERS-CoV	3DID
A...D..S	N	SARS-CoV/CoV2	3DID	[ST].S.P	ORF4b	MERS-CoV	3DID
D.[ST]P	N	SARS-CoV/CoV2	3DID	[ST].[ST].P	ORF4b	MERS-CoV	3DID
E[DE][FIL]	N	SARS-CoV/CoV2	3DID	[ST][LM]P	ORF4b	MERS-CoV	3DID
G.{0,1}GK	N	SARS-CoV/CoV2	3DID	R.RS	ORF4b	MERS-CoV	3DID
G[KR][AG]	N	SARS-CoV/CoV2	3DID	RR.[AS]	ORF4b	MERS-CoV	3DID
K.K.{0,2}K	N	SARS-CoV/CoV2	3DID	A..L...R	ORF4b	MERS-CoV	3DID
K.[HK].K	N	SARS-CoV/CoV2	3DID	A[KR][KR]	ORF4b	MERS-CoV	3DID
K.{0,2}R.{0,1}R	N	SARS-CoV/CoV2	3DID	D.[ST]P	ORF4b	MERS-CoV	3DID
K.{0,2}R.{0,2}K	N	SARS-CoV/CoV2	3DID	GTQ	ORF4b	MERS-CoV	3DID
K[GS].[AG]	N	SARS-CoV/CoV2	3DID	K.{0,2}R.{0,1}R	ORF4b	MERS-CoV	3DID
M...D..Q	N	SARS-CoV/CoV2	3DID	P.K[KR]	ORF4b	MERS-CoV	3DID
N..A..[FW]	N	SARS-CoV/CoV2	3DID	P.[KR][KR]	ORF4b	MERS-CoV	3DID
P..P.[KR]	N	SARS-CoV/CoV2	3DID	R.{0,2}KR	ORF4b	MERS-CoV	3DID
P..P[KR]	N	SARS-CoV/CoV2	3DID	[HR]..[KR]...[KR]	ORF4b	MERS-CoV	3DID
P..[KR][KR]	N	SARS-CoV/CoV2	3DID	[KR].[KR][HKR]	ORF4b	MERS-CoV	3DID
P.{0,1}P.{0,2}P	N	SARS-CoV/CoV2	3DID	[KR].[KR][KR]	ORF4b	MERS-CoV	3DID
P.{0,1}P.{1,2}P	N	SARS-CoV/CoV2	3DID	[KR][KR]..[KR]	ORF4b	MERS-CoV	3DID
P.{0,2}P.{0,2}P	N	SARS-CoV/CoV2	3DID	[KR][KR].[KR]	ORF4b	MERS-CoV	3DID
QS..[GS]	N	SARS-CoV/CoV2	3DID	[KR][KR][KR]	ORF4b	MERS-CoV	3DID
R...R..G	N	SARS-CoV/CoV2	3DID	C[AS]R	ORF5	MERS-CoV	3DID
R.{0,2}KR	N	SARS-CoV/CoV2	3DID	R.{0,1}RS	ORF5	MERS-CoV	3DID
R.{0,2}R.{0,1}T	N	SARS-CoV/CoV2	3DID	R.{0,2}S.{0,1}P	ORF5	MERS-CoV	3DID
R.{0,2}S.{0,1}P	N	SARS-CoV/CoV2	3DID	S.V.{0,2}F	ORF5	MERS-CoV	3DID
RR.{0,2}R	N	SARS-CoV/CoV2	3DID	SII	ORF5	MERS-CoV	3DID
RS.S	N	SARS-CoV/CoV2	3DID	SP.F	ORF5	MERS-CoV	3DID
RS.{0,1}R	N	SARS-CoV/CoV2	3DID	S[ST][ST]	ORF5	MERS-CoV	3DID
R[ST].S	N	SARS-CoV/CoV2	3DID	T.{0,2}D.{0,1}F	ORF5	MERS-CoV	3DID
R[ST]K	N	SARS-CoV/CoV2	3DID	V..[ST]P	ORF5	MERS-CoV	3DID
S.AS	N	SARS-CoV/CoV2	3DID	VP.[ST]	ORF5	MERS-CoV	3DID
S.P.S	N	SARS-CoV/CoV2	3DID	V[ST]S	ORF5	MERS-CoV	3DID
S[ST][ST]	N	SARS-CoV/CoV2	3DID	[AGS].[ST][ST]	ORF5	MERS-CoV	3DID
T.{0,1}P.{0,2}P	N	SARS-CoV/CoV2	3DID	[AS]..[ST][ST]	ORF5	MERS-CoV	3DID
T.{0,2}AR	N	SARS-CoV/CoV2	3DID	[DE]..[IMV].[ST]	ORF5	MERS-CoV	3DID
[AGS].[ST][ST]	N	SARS-CoV/CoV2	3DID	[FL]..[ILV]...[LV]	ORF5	MERS-CoV	3DID
[AGS]K[KR]	N	SARS-CoV/CoV2	3DID	[ILV]...L..[FIM]	ORF5	MERS-CoV	3DID
[AG]K[AG]	N	SARS-CoV/CoV2	3DID	[IL]..[FHY][FL]	ORF5	MERS-CoV	3DID
[AG][KR].[HK]	N	SARS-CoV/CoV2	3DID	[IL]..[FM][FL]	ORF5	MERS-CoV	3DID
[AS]..[ST][ST]	N	SARS-CoV/CoV2	3DID	[ST]..[ST][ST]	ORF5	MERS-CoV	3DID
[AS][KR]K	N	SARS-CoV/CoV2	3DID	[ST][KR]P	ORF5	MERS-CoV	3DID
[DE][DE].[DE]	N	SARS-CoV/CoV2	3DID	A..L...G	E	MERS-CoV	3DID
[GS][AG][KR]	N	SARS-CoV/CoV2	3DID	KP.L	E	MERS-CoV	3DID
[HR]..[KR]...[KR]	N	SARS-CoV/CoV2	3DID	P.[LMV]P	E	MERS-CoV	3DID
[KR]..QT	N	SARS-CoV/CoV2	3DID	P.{0,1}P.{0,1}P	E	MERS-CoV	3DID
[KR]..R[HR]	N	SARS-CoV/CoV2	3DID	P.{0,1}P.{0,2}P	E	MERS-CoV	3DID
[KR]..[AG]...[KR]	N	SARS-CoV/CoV2	3DID	P.{0,1}P.{0,2}P.{0,2}P	E	MERS-CoV	3DID
[KR].[KR][HKR]	N	SARS-CoV/CoV2	3DID	P.{0,1}P.{1,2}P	E	MERS-CoV	3DID
[KR].[KR][KR]	N	SARS-CoV/CoV2	3DID	P.{0,1}PP	E	MERS-CoV	3DID
[KR][HR].[KR]	N	SARS-CoV/CoV2	3DID	P.{0,2}P.{0,1}P	E	MERS-CoV	3DID
[KR][KR]..[KR]	N	SARS-CoV/CoV2	3DID	P.{0,2}P.{0,2}P	E	MERS-CoV	3DID
[KR][KR].[KR]	N	SARS-CoV/CoV2	3DID	P.{0,2}P.{0,2}P.{0,2}P	E	MERS-CoV	3DID
[KR][KR][KR]	N	SARS-CoV/CoV2	3DID	PP.{0,1}P	E	MERS-CoV	3DID
[KR][ST]K	N	SARS-CoV/CoV2	3DID	PP[LV]	E	MERS-CoV	3DID
[LM]..LD	N	SARS-CoV/CoV2	3DID	P[ILV]P	E	MERS-CoV	3DID
[ST]..[ST][ST]	N	SARS-CoV/CoV2	3DID	P[LV]P	E	MERS-CoV	3DID
[ST].S.P	N	SARS-CoV/CoV2	3DID	[ILV]PP	E	MERS-CoV	3DID
[ST].[ST].P	N	SARS-CoV/CoV2	3DID	[IL]..[FHY][FL]	E	MERS-CoV	3DID
[ST]PS	N	SARS-CoV/CoV2	3DID	[IL]..[FM][FL]	E	MERS-CoV	3DID
[ST][LM]P	N	SARS-CoV/CoV2	3DID	[ST][KR]P	E	MERS-CoV	3DID
N..A..[FW]	ORF10	SARS-CoV/CoV2	3DID	EVT.A	M	MERS-CoV	3DID
Y.N[MV]	ORF10	SARS-CoV/CoV2	3DID	R.{0,1}L.{0,1}F	M	MERS-CoV	3DID
[DSTE][^P][^DEWHFYC]D[GSAN]	ORF1ab	SARS-CoV/CoV2	ELM	R.{0,2}S.{0,1}P	M	MERS-CoV	3DID
[LIVMP].{0,2}(T)P..([ST])	ORF1ab	SARS-CoV/CoV2	ELM	R[ST].S	M	MERS-CoV	3DID
[AVP].[ST][ST][ST]	ORF1ab	SARS-CoV/CoV2	ELM	S[ST][ST]	M	MERS-CoV	3DID
F.[FY]P	ORF1ab	SARS-CoV/CoV2	ELM	T..K...L	M	MERS-CoV	3DID
[KR]{0,2}[KR].{0,2}[KR].{2,4}[ILVM].[ILVF]	ORF1ab	SARS-CoV/CoV2	ELM	TS[IV]	M	MERS-CoV	3DID
[RK].{2,4}[LIVMP].[LIV].[LIVMF]	ORF1ab	SARS-CoV/CoV2	ELM	[AGS].[ST][ST]	M	MERS-CoV	3DID
[LIVMPFA].[LIV].{1,2}[LIVMP].{4,6}[LIV]..[RK][RK]	ORF1ab	SARS-CoV/CoV2	ELM	[FL]..[ILV]...[LV]	M	MERS-CoV	3DID
[DEN][DEN].{2,3}[ILMVA][DEN][DEN]L	ORF1ab	SARS-CoV/CoV2	ELM	[ILV]...L..[FIM]	M	MERS-CoV	3DID
..[RK].{0,1}[VIL][^P][FW].	ORF1ab	SARS-CoV/CoV2	ELM	[KR]..[AG]...[KR]	M	MERS-CoV	3DID
R.[RK]R.	ORF1ab	SARS-CoV/CoV2	ELM	[ST].[ST]..V	M	MERS-CoV	3DID
L.[LIVAPM]P	ORF1ab	SARS-CoV/CoV2	ELM	LA.Q	M	MERS-CoV	3DID
.P[^P]I[^P][IV][^P]	ORF1ab	SARS-CoV/CoV2	ELM	S..[IV][HY]	M	MERS-CoV	3DID
[PA][^P][^FYWIL]S[^P]	ORF1ab	SARS-CoV/CoV2	ELM	G[KR][AG]	ORF8	MERS-CoV	3DID
P.E[^P].S[^P]	ORF1ab	SARS-CoV/CoV2	ELM	K.L[AG]	ORF8	MERS-CoV	3DID
K...K	ORF1ab	SARS-CoV/CoV2	ELM	P..P..[KR]	ORF8	MERS-CoV	3DID
...([ST])P.	ORF1ab	SARS-CoV/CoV2	ELM	P..P.[KR]	ORF8	MERS-CoV	3DID
[ILVMF].[ILMVP][FHY].[DE]	ORF1ab	SARS-CoV/CoV2	ELM	P.{0,1}P.{0,1}P	ORF8	MERS-CoV	3DID
[KR]..[ILVM][FHY].[DE]	ORF1ab	SARS-CoV/CoV2	ELM	P.{0,1}P.{0,2}P	ORF8	MERS-CoV	3DID
[KR]R.	ORF1ab	SARS-CoV/CoV2	ELM	P.{0,1}P.{0,2}P.{0,1}R	ORF8	MERS-CoV	3DID
....[LIFVYMTE][ASGC][^P]{2}L[^P]{2}[IVMTL][GACS][D][^P][FVLMI].	ORF1ab	SARS-CoV/CoV2	ELM	P.{0,1}PP	ORF8	MERS-CoV	3DID
.(S)..F	ORF1ab	SARS-CoV/CoV2	ELM	P.{0,2}P.{0,1}P	ORF8	MERS-CoV	3DID
.(S)..F.K	ORF1ab	SARS-CoV/CoV2	ELM	P.{0,2}P.{0,2}P	ORF8	MERS-CoV	3DID
[ACLIVTM][^P][^P][ILVMFCT]Q[^P][^P][^P][RK][^P]{4,5}[RKQ][^P][^P]	ORF1ab	SARS-CoV/CoV2	ELM	PP[LV]	ORF8	MERS-CoV	3DID
W[^P][^P][^P][IL][^P][AGS][AT]	ORF1ab	SARS-CoV/CoV2	ELM	PV.[ST]	ORF8	MERS-CoV	3DID
[DE]{1,3}.{0,2}W.{1,6}[WF]	ORF1ab	SARS-CoV/CoV2	ELM	P[ILV]P	ORF8	MERS-CoV	3DID
.NPF.	ORF1ab	SARS-CoV/CoV2	ELM	STT	ORF8	MERS-CoV	3DID
.[FYH].[IVM][^WFYP][^WFYP][ILM][ILMV].	ORF1ab	SARS-CoV/CoV2	ELM	S[ST][ST]	ORF8	MERS-CoV	3DID
Y....L[VILMF]	ORF1ab	SARS-CoV/CoV2	ELM	T[ST].[IL]	ORF8	MERS-CoV	3DID
..(T)..[ILV].	ORF1ab	SARS-CoV/CoV2	ELM	[AGS].[ST][ST]	ORF8	MERS-CoV	3DID
KR.	ORF1ab	SARS-CoV/CoV2	ELM	[FL]..[ILV]...[LV]	ORF8	MERS-CoV	3DID
..(T)..[DE].	ORF1ab	SARS-CoV/CoV2	ELM	[ILV]PP	ORF8	MERS-CoV	3DID
[FYWHIL].DF[PD]	ORF1ab	SARS-CoV/CoV2	ELM	[IL]..[FHY][FL]	ORF8	MERS-CoV	3DID
[FYLIMV].FG[DES]F	ORF1ab	SARS-CoV/CoV2	ELM	[IL]..[FM][FL]	ORF8	MERS-CoV	3DID
NGR	ORF1ab	SARS-CoV/CoV2	ELM	[ST][KR]P	ORF8	MERS-CoV	3DID
[VILPF].{1,3}L.I(S)	ORF1ab	SARS-CoV/CoV2	ELM	P..[KR][KR]	ORF8	MERS-CoV	3DID
[EDST].{0,2}[WFY]..P	ORF1ab	SARS-CoV/CoV2	ELM	P.[KR][KR]	ORF8	MERS-CoV	3DID
[EDST].{0,2}[WFY][^RKPG][^PG][ILV]	ORF1ab	SARS-CoV/CoV2	ELM	A..L...G	N	MERS-CoV	3DID
[EDST].{0,2}LVV	ORF1ab	SARS-CoV/CoV2	ELM	AS.V	N	MERS-CoV	3DID
[EDST].{0,2}[WFY]..[ILVFY]	ORF1ab	SARS-CoV/CoV2	ELM	A[AG]P	N	MERS-CoV	3DID
R...[KR]R.	ORF1ab	SARS-CoV/CoV2	ELM	GA..A	N	MERS-CoV	3DID
[^P]L[^P][^P]LL[^P]	ORF1ab	SARS-CoV/CoV2	ELM	G[KR][AG]	N	MERS-CoV	3DID
W...[FY]	ORF1ab	SARS-CoV/CoV2	ELM	K..Q...K	N	MERS-CoV	3DID
..[LIMV]..[LM][FY]D.	ORF1ab	SARS-CoV/CoV2	ELM	K.K.{0,2}K	N	MERS-CoV	3DID
RGD	ORF1ab	SARS-CoV/CoV2	ELM	K.L[AG]	N	MERS-CoV	3DID
(Y)[^EPILVFYW][^HDEW][PLIV][^DEW]	ORF1ab	SARS-CoV/CoV2	ELM	K.{0,2}R.{0,2}K	N	MERS-CoV	3DID
(Y)[DESTNA][^GWFY][VPAI][DENQSTAGYFP]	ORF1ab	SARS-CoV/CoV2	ELM	LDL	N	MERS-CoV	3DID
(Y)[IV].[VILP]	ORF1ab	SARS-CoV/CoV2	ELM	NP.Y	N	MERS-CoV	3DID
(Y)[QDEVAIL][DENPYHI][IPVGAHS]	ORF1ab	SARS-CoV/CoV2	ELM	P..P[KR]	N	MERS-CoV	3DID
(Y)[DESTA][^GP][^GP][ILVFMWYA]	ORF1ab	SARS-CoV/CoV2	ELM	P.{1,2}P.Y	N	MERS-CoV	3DID
[RK].[AILMFV][LTKF].	ORF1ab	SARS-CoV/CoV2	ELM	PPG	N	MERS-CoV	3DID
(Y)..Q	ORF1ab	SARS-CoV/CoV2	ELM	PSV	N	MERS-CoV	3DID
(Y)[VLTFIC]..	ORF1ab	SARS-CoV/CoV2	ELM	R.{0,2}R.{0,1}T	N	MERS-CoV	3DID
...[PV]..P	ORF1ab	SARS-CoV/CoV2	ELM	R.{0,2}S.{0,1}P	N	MERS-CoV	3DID
KP..[QK]...	ORF1ab	SARS-CoV/CoV2	ELM	RR.{0,2}R	N	MERS-CoV	3DID
[PSAT].[QE]E	ORF1ab	SARS-CoV/CoV2	ELM	RS.S	N	MERS-CoV	3DID
P.Q..D	ORF1ab	SARS-CoV/CoV2	ELM	R[ST].S	N	MERS-CoV	3DID
..P.E..[FYWHDE].	ORF1ab	SARS-CoV/CoV2	ELM	S.AS	N	MERS-CoV	3DID
.R..L..[LIVM].	ORF1ab	SARS-CoV/CoV2	ELM	S[ST][ST]	N	MERS-CoV	3DID
[ILV].(Y)..[ILV]	ORF1ab	SARS-CoV/CoV2	ELM	T.{0,1}P.{0,2}P	N	MERS-CoV	3DID
..T.(Y)..[IV]	ORF1ab	SARS-CoV/CoV2	ELM	VP.[ST]	N	MERS-CoV	3DID
[ILM][ILMF].{1,2}[ILM].{0,4}K	ORF1ab	SARS-CoV/CoV2	ELM	[AGS].[ST][ST]	N	MERS-CoV	3DID
...([ST])P[RK]	ORF1ab	SARS-CoV/CoV2	ELM	[AG][AG]A[AS]	N	MERS-CoV	3DID
...([ST])P.[KR]	ORF1ab	SARS-CoV/CoV2	ELM	[AG][KR].[HK]	N	MERS-CoV	3DID
...([ST])P..[RK]	ORF1ab	SARS-CoV/CoV2	ELM	[AS]..L[KR]..G	N	MERS-CoV	3DID
S..([ST])...	ORF1ab	SARS-CoV/CoV2	ELM	[AS]..[ST][ST]	N	MERS-CoV	3DID
...([ST])..E	ORF1ab	SARS-CoV/CoV2	ELM	[DE]..S[ST]	N	MERS-CoV	3DID
(W)..W	ORF1ab	SARS-CoV/CoV2	ELM	[DE]..[IMV].[ST]	N	MERS-CoV	3DID
.KEN.	ORF1ab	SARS-CoV/CoV2	ELM	[GS].K..K	N	MERS-CoV	3DID
...([ST])...[ST]	ORF1ab	SARS-CoV/CoV2	ELM	[GS][AG][KR]	N	MERS-CoV	3DID
H.[KR]..([ST])[^P]	ORF1ab	SARS-CoV/CoV2	ELM	[ILV]..[IMV][AG]..[FIL]	N	MERS-CoV	3DID
[FLM][^P][^P]([ST])[^DEP][^DE]	ORF1ab	SARS-CoV/CoV2	ELM	[KR]..[AG]...[KR]	N	MERS-CoV	3DID
[WYPCAG][^P][^P]([ST])[IFCVML][KRHYF]	ORF1ab	SARS-CoV/CoV2	ELM	[KR][HR].[KR]	N	MERS-CoV	3DID
C.{3,5}([ST])C	ORF1ab	SARS-CoV/CoV2	ELM	[LM]..LD	N	MERS-CoV	3DID
...([ST])Q..	ORF1ab	SARS-CoV/CoV2	ELM	[ST]..[ST][ST]	N	MERS-CoV	3DID
[RK]..(S)[VI]..	ORF1ab	SARS-CoV/CoV2	ELM	[ST].[ST].P	N	MERS-CoV	3DID
[RK][RK].([ST])[^P]..	ORF1ab	SARS-CoV/CoV2	ELM	[ST]P..P	N	MERS-CoV	3DID
.R.([ST])[^P]..	ORF1ab	SARS-CoV/CoV2	ELM	[ST]P.P	N	MERS-CoV	3DID
..[^IRFW]([ST])[ILMVFWY][ILMVFWY].	ORF1ab	SARS-CoV/CoV2	ELM	[ST][KR]P	N	MERS-CoV	3DID
...([ST])P..	ORF1ab	SARS-CoV/CoV2	ELM	P..K..[KR]	N	MERS-CoV	3DID
[VILMAFP](K).E	ORF1ab	SARS-CoV/CoV2	ELM	R.{0,2}KR	N	MERS-CoV	3DID
[SDE].{0,5}[DE].(K).{0,1}[AIFLMPSTV]	ORF1ab	SARS-CoV/CoV2	ELM	[HR]..[KR]...[KR]	N	MERS-CoV	3DID
Y..[LMVIF]	ORF1ab	SARS-CoV/CoV2	ELM	[KR].[KR][HKR]	N	MERS-CoV	3DID
[DERQ]...L[LVI]	ORF1ab	SARS-CoV/CoV2	ELM	[KR].[KR][KR]	N	MERS-CoV	3DID
[DSTE][^P][^DEWHFYC]D[GSAN]	S	SARS-CoV/CoV2	ELM	[KR][KR]..[KR]	N	MERS-CoV	3DID
..[RK].{0,1}[VIL][^P][FW].	S	SARS-CoV/CoV2	ELM	[KR][KR].[KR]	N	MERS-CoV	3DID
L.[LIVAPM]P	S	SARS-CoV/CoV2	ELM	R.R.P	N	MERS-CoV	3DID
[PA][^P][^FYWIL]S[^P]	S	SARS-CoV/CoV2	ELM	[DSTE][^P][^DEWHFYC]D[GSAN]	ORF1ab	MERS-CoV	ELM
K...K	S	SARS-CoV/CoV2	ELM	[LIVMP].{0,2}(T)P..([ST])	ORF1ab	MERS-CoV	ELM
...([ST])P.	S	SARS-CoV/CoV2	ELM	[LIVMP].{0,2}(T)P..E	ORF1ab	MERS-CoV	ELM
DP[FW]	S	SARS-CoV/CoV2	ELM	D(S)G.{2,3}([ST])	ORF1ab	MERS-CoV	ELM
[ILVMF].[ILMVP][FHY].[DE]	S	SARS-CoV/CoV2	ELM	[AVP].[ST][ST][ST]	ORF1ab	MERS-CoV	ELM
.(S)..F	S	SARS-CoV/CoV2	ELM	F..[FWY][DE][FY]	ORF1ab	MERS-CoV	ELM
[KR]R.	S	SARS-CoV/CoV2	ELM	[KR]{0,2}[KR].{0,2}[KR].{2,4}[ILVM].[ILVF]	ORF1ab	MERS-CoV	ELM
[ACLIVTM][^P][^P][ILVMFCT]Q[^P][^P][^P][RK][^P]{4,5}[RKQ][^P][^P]	S	SARS-CoV/CoV2	ELM	[RK].{2,4}[LIVMP].[LIV].[LIVMF]	ORF1ab	MERS-CoV	ELM
Y....L[VILMF]	S	SARS-CoV/CoV2	ELM	[ILV]..R[VF][GS].	ORF1ab	MERS-CoV	ELM
..(T)..[ILV].	S	SARS-CoV/CoV2	ELM	[RK][^P][^P][LIM].L.[LIVMF].	ORF1ab	MERS-CoV	ELM
..(T)..[DE].	S	SARS-CoV/CoV2	ELM	[LIVMPFA].[LIV].{1,2}[LIVMP].{4,6}[LIV]..[RK][RK]	ORF1ab	MERS-CoV	ELM
[EDST].{0,2}[WFY]..P	S	SARS-CoV/CoV2	ELM	..[RK].{0,1}[VIL][^P][FW].	ORF1ab	MERS-CoV	ELM
[EDST].{0,2}[WFY][^RKPG][^PG][ILV]	S	SARS-CoV/CoV2	ELM	L.[LIVAPM]P	ORF1ab	MERS-CoV	ELM
KR.	S	SARS-CoV/CoV2	ELM	.P[^P]I[^P][IV][^P]	ORF1ab	MERS-CoV	ELM
[EDST].{0,2}[WFY]..[ILVFY]	S	SARS-CoV/CoV2	ELM	[PA][^P][^FYWIL]S[^P]	ORF1ab	MERS-CoV	ELM
RGD	S	SARS-CoV/CoV2	ELM	P.E[^P].S[^P]	ORF1ab	MERS-CoV	ELM
(Y)[^EPILVFYW][^HDEW][PLIV][^DEW]	S	SARS-CoV/CoV2	ELM	K...K	ORF1ab	MERS-CoV	ELM
(Y)[DESTNA][^GWFY][VPAI][DENQSTAGYFP]	S	SARS-CoV/CoV2	ELM	...([ST])P.	ORF1ab	MERS-CoV	ELM
(Y)[IV].[VILP]	S	SARS-CoV/CoV2	ELM	[ILVMF].[ILMVP][FHY].[DE]	ORF1ab	MERS-CoV	ELM
(Y)[QDEVAIL][DENPYHI][IPVGAHS]	S	SARS-CoV/CoV2	ELM	R.[RK]R.	ORF1ab	MERS-CoV	ELM
(Y)[DESTA][^GP][^GP][ILVFMWYA]	S	SARS-CoV/CoV2	ELM	[KR]..[ILVM][FHY].[DE]	ORF1ab	MERS-CoV	ELM
(Y)..Q	S	SARS-CoV/CoV2	ELM	.(S)..F	ORF1ab	MERS-CoV	ELM
[RK].[AILMFV][LTKF].	S	SARS-CoV/CoV2	ELM	.(S)..F.K	ORF1ab	MERS-CoV	ELM
(Y)[VLTFIC]..	S	SARS-CoV/CoV2	ELM	[DE]{1,3}.{0,2}W.{1,6}[WF]	ORF1ab	MERS-CoV	ELM
P..P.[KR]	S	SARS-CoV/CoV2	ELM	.NPF.	ORF1ab	MERS-CoV	ELM
...[PV]..P	S	SARS-CoV/CoV2	ELM	.[FYH].[IVM][^WFYP][^WFYP][ILM][ILMV].	ORF1ab	MERS-CoV	ELM
[PSAT].[QE]E	S	SARS-CoV/CoV2	ELM	Y....L[VILMF]	ORF1ab	MERS-CoV	ELM
..P.E..[FYWHDE].	S	SARS-CoV/CoV2	ELM	..(T)..[ILV].	ORF1ab	MERS-CoV	ELM
[ILV].(Y)..[ILV]	S	SARS-CoV/CoV2	ELM	..(T)..[DE].	ORF1ab	MERS-CoV	ELM
[ILM][ILMF].{1,2}[ILM].{0,4}K	S	SARS-CoV/CoV2	ELM	[FYWHIL].DF[PD]	ORF1ab	MERS-CoV	ELM
PP.Y	S	SARS-CoV/CoV2	ELM	[KR]R.	ORF1ab	MERS-CoV	ELM
...([ST])P[RK]	S	SARS-CoV/CoV2	ELM	[FYLIMV].FG[DES]F	ORF1ab	MERS-CoV	ELM
...([ST])P.[KR]	S	SARS-CoV/CoV2	ELM	NGR	ORF1ab	MERS-CoV	ELM
...([ST])P..[RK]	S	SARS-CoV/CoV2	ELM	[VILPF].{1,3}L.I(S)	ORF1ab	MERS-CoV	ELM
S..([ST])...	S	SARS-CoV/CoV2	ELM	[EDST].{0,2}[WFY]..P	ORF1ab	MERS-CoV	ELM
...([ST])..E	S	SARS-CoV/CoV2	ELM	[EDST].{0,2}[WFY][^RKPG][^PG][ILV]	ORF1ab	MERS-CoV	ELM
(W)..W	S	SARS-CoV/CoV2	ELM	[EDST].{0,2}LVV	ORF1ab	MERS-CoV	ELM
...([ST])...[ST]	S	SARS-CoV/CoV2	ELM	[EDST].{0,2}[WFY]..[ILVFY]	ORF1ab	MERS-CoV	ELM
[FLM][^P][^P]([ST])[^DEP][^DE]	S	SARS-CoV/CoV2	ELM	[^P]L[^P][^P]LL[^P]	ORF1ab	MERS-CoV	ELM
.R..[PGAV][DEIP]G.	S	SARS-CoV/CoV2	ELM	W...[FY]	ORF1ab	MERS-CoV	ELM
C.{3,5}([ST])C	S	SARS-CoV/CoV2	ELM	..[LIMV]..[LM][FY]D.	ORF1ab	MERS-CoV	ELM
...([ST])Q..	S	SARS-CoV/CoV2	ELM	KR.	ORF1ab	MERS-CoV	ELM
[RK]..(S)[VI]..	S	SARS-CoV/CoV2	ELM	RGD	ORF1ab	MERS-CoV	ELM
[RK][RK].([ST])[^P]..	S	SARS-CoV/CoV2	ELM	(Y)[^EPILVFYW][^HDEW][PLIV][^DEW]	ORF1ab	MERS-CoV	ELM
.R.([ST])[^P]..	S	SARS-CoV/CoV2	ELM	(Y)[DESTNA][^GWFY][VPAI][DENQSTAGYFP]	ORF1ab	MERS-CoV	ELM
..[^IRFW]([ST])[ILMVFWY][ILMVFWY].	S	SARS-CoV/CoV2	ELM	(Y)[IV].[VILP]	ORF1ab	MERS-CoV	ELM
...([ST])P..	S	SARS-CoV/CoV2	ELM	(Y)[QDEVAIL][DENPYHI][IPVGAHS]	ORF1ab	MERS-CoV	ELM
[VILMAFP](K).E	S	SARS-CoV/CoV2	ELM	(Y)[DESTA][^GP][^GP][ILVFMWYA]	ORF1ab	MERS-CoV	ELM
[SDE].{0,5}[DE].(K).{0,1}[AIFLMPSTV]	S	SARS-CoV/CoV2	ELM	(Y)..Q	ORF1ab	MERS-CoV	ELM
[KR]{0,2}[KR].{0,2}[KR].{2,4}[ILVM].[ILVF]	S	SARS-CoV/CoV2	ELM	(Y)[VLTFIC]..	ORF1ab	MERS-CoV	ELM
Y..[LMVIF]	S	SARS-CoV/CoV2	ELM	...[PV]..P	ORF1ab	MERS-CoV	ELM
[DERQ]...L[LVI]	S	SARS-CoV/CoV2	ELM	KP..[QK]...	ORF1ab	MERS-CoV	ELM
[RK].{2,4}[LIVMP].[LIV].[LIVMF]	S	SARS-CoV/CoV2	ELM	R...[KR]R.	ORF1ab	MERS-CoV	ELM
[DSTE][^P][^DEWHFYC]D[GSAN]	ORF3a	SARS-CoV/CoV2	ELM	[PSAT].[QE]E	ORF1ab	MERS-CoV	ELM
L.[LIVAPM]P	ORF3a	SARS-CoV/CoV2	ELM	P.Q..D	ORF1ab	MERS-CoV	ELM
[PA][^P][^FYWIL]S[^P]	ORF3a	SARS-CoV/CoV2	ELM	..P.E..[FYWHDE].	ORF1ab	MERS-CoV	ELM
K...K	ORF3a	SARS-CoV/CoV2	ELM	[FY].L.P	ORF1ab	MERS-CoV	ELM
...([ST])P.	ORF3a	SARS-CoV/CoV2	ELM	[ILV].(Y)..[ILV]	ORF1ab	MERS-CoV	ELM
.(S)..F	ORF3a	SARS-CoV/CoV2	ELM	..T.(Y)..[IV]	ORF1ab	MERS-CoV	ELM
.[FYH].[IVM][^WFYP][^WFYP][ILM][ILMV].	ORF3a	SARS-CoV/CoV2	ELM	[ILM][ILMF].{1,2}[ILM].{0,4}K	ORF1ab	MERS-CoV	ELM
Y....L[VILMF]	ORF3a	SARS-CoV/CoV2	ELM	PP.Y	ORF1ab	MERS-CoV	ELM
[KR]R.	ORF3a	SARS-CoV/CoV2	ELM	...([ST])P[RK]	ORF1ab	MERS-CoV	ELM
..(T)..[ILV].	ORF3a	SARS-CoV/CoV2	ELM	...([ST])P.[KR]	ORF1ab	MERS-CoV	ELM
..(T)..[DE].	ORF3a	SARS-CoV/CoV2	ELM	[RK].[AILMFV][LTKF].	ORF1ab	MERS-CoV	ELM
[EDST].{0,2}[WFY]..P	ORF3a	SARS-CoV/CoV2	ELM	...([ST])P..[RK]	ORF1ab	MERS-CoV	ELM
[EDST].{0,2}[WFY][^RKPG][^PG][ILV]	ORF3a	SARS-CoV/CoV2	ELM	S..([ST])...	ORF1ab	MERS-CoV	ELM
[EDST].{0,2}[WFY]..[ILVFY]	ORF3a	SARS-CoV/CoV2	ELM	...([ST])..E	ORF1ab	MERS-CoV	ELM
(Y)[^EPILVFYW][^HDEW][PLIV][^DEW]	ORF3a	SARS-CoV/CoV2	ELM	(W)..W	ORF1ab	MERS-CoV	ELM
(Y)[DESTNA][^GWFY][VPAI][DENQSTAGYFP]	ORF3a	SARS-CoV/CoV2	ELM	R[PSVA].([ST])P	ORF1ab	MERS-CoV	ELM
KR.	ORF3a	SARS-CoV/CoV2	ELM	...([ST])...[ST]	ORF1ab	MERS-CoV	ELM
(Y)[QDEVAIL][DENPYHI][IPVGAHS]	ORF3a	SARS-CoV/CoV2	ELM	H.[KR]..([ST])[^P]	ORF1ab	MERS-CoV	ELM
(Y)[DESTA][^GP][^GP][ILVFMWYA]	ORF3a	SARS-CoV/CoV2	ELM	[FLM][^P][^P]([ST])[^DEP][^DE]	ORF1ab	MERS-CoV	ELM
(Y)..Q	ORF3a	SARS-CoV/CoV2	ELM	[WYPCAG][^P][^P]([ST])[IFCVML][KRHYF]	ORF1ab	MERS-CoV	ELM
(Y)[VLTFIC]..	ORF3a	SARS-CoV/CoV2	ELM	C.{3,5}([ST])C	ORF1ab	MERS-CoV	ELM
...[PV]..P	ORF3a	SARS-CoV/CoV2	ELM	.R..L..[LIVM].	ORF1ab	MERS-CoV	ELM
[ILV].(Y)..[ILV]	ORF3a	SARS-CoV/CoV2	ELM	...([ST])Q..	ORF1ab	MERS-CoV	ELM
[RK].[AILMFV][LTKF].	ORF3a	SARS-CoV/CoV2	ELM	[RK]..(S)[VI]..	ORF1ab	MERS-CoV	ELM
[ILM][ILMF].{1,2}[ILM].{0,4}K	ORF3a	SARS-CoV/CoV2	ELM	[RK][RK].([ST])[^P]..	ORF1ab	MERS-CoV	ELM
S..([ST])...	ORF3a	SARS-CoV/CoV2	ELM	.R.([ST])[^P]..	ORF1ab	MERS-CoV	ELM
...([ST])..E	ORF3a	SARS-CoV/CoV2	ELM	..[^IRFW]([ST])[ILMVFWY][ILMVFWY].	ORF1ab	MERS-CoV	ELM
(W)..W	ORF3a	SARS-CoV/CoV2	ELM	...([ST])P..	ORF1ab	MERS-CoV	ELM
...([ST])...[ST]	ORF3a	SARS-CoV/CoV2	ELM	[VILMAFP](K).E	ORF1ab	MERS-CoV	ELM
[FLM][^P][^P]([ST])[^DEP][^DE]	ORF3a	SARS-CoV/CoV2	ELM	[SDE].{0,5}[DE].(K).{0,1}[AIFLMPSTV]	ORF1ab	MERS-CoV	ELM
[WYPCAG][^P][^P]([ST])[IFCVML][KRHYF]	ORF3a	SARS-CoV/CoV2	ELM	Y..[LMVIF]	ORF1ab	MERS-CoV	ELM
...([ST])Q..	ORF3a	SARS-CoV/CoV2	ELM	[DERQ]...L[LVI]	ORF1ab	MERS-CoV	ELM
[AVP].[ST][ST][ST]	ORF3a	SARS-CoV/CoV2	ELM	.KEN.	ORF1ab	MERS-CoV	ELM
.R.([ST])[^P]..	ORF3a	SARS-CoV/CoV2	ELM	[DSTE][^P][^DEWHFYC]D[GSAN]	S	MERS-CoV	ELM
..[^IRFW]([ST])[ILMVFWY][ILMVFWY].	ORF3a	SARS-CoV/CoV2	ELM	F.[FY]P	S	MERS-CoV	ELM
...([ST])P..	ORF3a	SARS-CoV/CoV2	ELM	[RK].{2,4}[LIVMP].[LIV].[LIVMF]	S	MERS-CoV	ELM
Y..[LMVIF]	ORF3a	SARS-CoV/CoV2	ELM	..[RK].{0,1}[VIL][^P][FW].	S	MERS-CoV	ELM
[KR]{0,2}[KR].{0,2}[KR].{2,4}[ILVM].[ILVF]	ORF3a	SARS-CoV/CoV2	ELM	L.[LIVAPM]P	S	MERS-CoV	ELM
[RK].{2,4}[LIVMP].[LIV].[LIVMF]	ORF3a	SARS-CoV/CoV2	ELM	[PA][^P][^FYWIL]S[^P]	S	MERS-CoV	ELM
[RK][^P][^P][LIM].L.[LIVMF].	ORF3a	SARS-CoV/CoV2	ELM	K...K	S	MERS-CoV	ELM
..[RK].{0,1}[VIL][^P][FW].	ORF3a	SARS-CoV/CoV2	ELM	...([ST])P.	S	MERS-CoV	ELM
S..([ST])...	E	SARS-CoV/CoV2	ELM	.(S)..F	S	MERS-CoV	ELM
[FLM][^P][^P]([ST])[^DEP][^DE]	E	SARS-CoV/CoV2	ELM	[DE]{1,3}.{0,2}W.{1,6}[WF]	S	MERS-CoV	ELM
..[^IRFW]([ST])[ILMVFWY][ILMVFWY].	E	SARS-CoV/CoV2	ELM	Y....L[VILMF]	S	MERS-CoV	ELM
Y..[LMVIF]	E	SARS-CoV/CoV2	ELM	..(T)..[ILV].	S	MERS-CoV	ELM
[DERQ]...L[LVI]	E	SARS-CoV/CoV2	ELM	..(T)..[DE].	S	MERS-CoV	ELM
..(T)..[ILV].	E	SARS-CoV/CoV2	ELM	NGR	S	MERS-CoV	ELM
(Y)[^EPILVFYW][^HDEW][PLIV][^DEW]	E	SARS-CoV/CoV2	ELM	[EDST].{0,2}[WFY]..P	S	MERS-CoV	ELM
(Y)[QDEVAIL][DENPYHI][IPVGAHS]	E	SARS-CoV/CoV2	ELM	[EDST].{0,2}[WFY][^RKPG][^PG][ILV]	S	MERS-CoV	ELM
(Y)[VLTFIC]..	E	SARS-CoV/CoV2	ELM	[EDST].{0,2}[WFY]..[ILVFY]	S	MERS-CoV	ELM
[DSTE][^P][^DEWHFYC]D[GSAN]	M	SARS-CoV/CoV2	ELM	[^P]L[^P][^P]LL[^P]	S	MERS-CoV	ELM
K...K	M	SARS-CoV/CoV2	ELM	W...[FY]	S	MERS-CoV	ELM
[DE]{1,3}.{0,2}W.{1,6}[WF]	M	SARS-CoV/CoV2	ELM	(Y)[^EPILVFYW][^HDEW][PLIV][^DEW]	S	MERS-CoV	ELM
..(T)..[ILV].	M	SARS-CoV/CoV2	ELM	[KR]R.	S	MERS-CoV	ELM
..(T)..[DE].	M	SARS-CoV/CoV2	ELM	(Y)[DESTNA][^GWFY][VPAI][DENQSTAGYFP]	S	MERS-CoV	ELM
[EDST].{0,2}[WFY][^RKPG][^PG][ILV]	M	SARS-CoV/CoV2	ELM	(Y)[IV].[VILP]	S	MERS-CoV	ELM
[EDST].{0,2}[WFY]..[ILVFY]	M	SARS-CoV/CoV2	ELM	(Y)[QDEVAIL][DENPYHI][IPVGAHS]	S	MERS-CoV	ELM
[^P]L[^P][^P]LL[^P]	M	SARS-CoV/CoV2	ELM	(Y)[DESTA][^GP][^GP][ILVFMWYA]	S	MERS-CoV	ELM
W...[FY]	M	SARS-CoV/CoV2	ELM	(Y)..Q	S	MERS-CoV	ELM
(Y)[VLTFIC]..	M	SARS-CoV/CoV2	ELM	(Y)[VLTFIC]..	S	MERS-CoV	ELM
[PSAT].[QE]E	M	SARS-CoV/CoV2	ELM	...[PV]..P	S	MERS-CoV	ELM
[ILV].(Y)..[ILV]	M	SARS-CoV/CoV2	ELM	[FY].L.P	S	MERS-CoV	ELM
S..([ST])...	M	SARS-CoV/CoV2	ELM	[DEN]..(Y)..[LI].{6,12}(Y)..[LI]	S	MERS-CoV	ELM
...([ST])..E	M	SARS-CoV/CoV2	ELM	[ILV].(Y)..[ILV]	S	MERS-CoV	ELM
(W)..W	M	SARS-CoV/CoV2	ELM	KR.	S	MERS-CoV	ELM
...([ST])...[ST]	M	SARS-CoV/CoV2	ELM	[ILM][ILMF].{1,2}[ILM].{0,4}K	S	MERS-CoV	ELM
[FLM][^P][^P]([ST])[^DEP][^DE]	M	SARS-CoV/CoV2	ELM	...([ST])P[RK]	S	MERS-CoV	ELM
...([ST])Q..	M	SARS-CoV/CoV2	ELM	...([ST])P.[KR]	S	MERS-CoV	ELM
..[^IRFW]([ST])[ILMVFWY][ILMVFWY].	M	SARS-CoV/CoV2	ELM	S..([ST])...	S	MERS-CoV	ELM
Y..[LMVIF]	M	SARS-CoV/CoV2	ELM	...([ST])..E	S	MERS-CoV	ELM
[DERQ]...L[LVI]	M	SARS-CoV/CoV2	ELM	(W)..W	S	MERS-CoV	ELM
[RK].[AILMFV][LTKF].	M	SARS-CoV/CoV2	ELM	...([ST])...[ST]	S	MERS-CoV	ELM
[KR]{0,2}[KR].{0,2}[KR].{2,4}[ILVM].[ILVF]	M	SARS-CoV/CoV2	ELM	[FLM][^P][^P]([ST])[^DEP][^DE]	S	MERS-CoV	ELM
[RK].{2,4}[LIVMP].[LIV].[LIVMF]	M	SARS-CoV/CoV2	ELM	R...[KR]R.	S	MERS-CoV	ELM
..[RK].{0,1}[VIL][^P][FW].	M	SARS-CoV/CoV2	ELM	...([ST])Q..	S	MERS-CoV	ELM
L.[LIVAPM]P	M	SARS-CoV/CoV2	ELM	[RK]..(S)[VI]..	S	MERS-CoV	ELM
[PA][^P][^FYWIL]S[^P]	M	SARS-CoV/CoV2	ELM	[RK][RK].([ST])[^P]..	S	MERS-CoV	ELM
[RK].[AILMFV][LTKF].	ORF6	SARS-CoV/CoV2	ELM	.R.([ST])[^P]..	S	MERS-CoV	ELM
L[^P]{2,2}[HI]I[^P]{2,2}[IAV][IL]	ORF6	SARS-CoV/CoV2	ELM	..[^IRFW]([ST])[ILMVFWY][ILMVFWY].	S	MERS-CoV	ELM
.[FYH].[IVM][^WFYP][^WFYP][ILM][ILMV].	ORF6	SARS-CoV/CoV2	ELM	...([ST])P..	S	MERS-CoV	ELM
..(T)..[ILV].	ORF6	SARS-CoV/CoV2	ELM	[VILMAFP](K).E	S	MERS-CoV	ELM
..(T)..[DE].	ORF6	SARS-CoV/CoV2	ELM	[SDE].{0,5}[DE].(K).{0,1}[AIFLMPSTV]	S	MERS-CoV	ELM
[EDST].{0,2}[WFY][^RKPG][^PG][ILV]	ORF6	SARS-CoV/CoV2	ELM	Y..[LMVIF]	S	MERS-CoV	ELM
[EDST].{0,2}[WFY]..[ILVFY]	ORF6	SARS-CoV/CoV2	ELM	[DERQ]...L[LVI]	S	MERS-CoV	ELM
W...[FY]	ORF6	SARS-CoV/CoV2	ELM	[RK].[AILMFV][LTKF].	S	MERS-CoV	ELM
(Y)[VLTFIC]..	ORF6	SARS-CoV/CoV2	ELM	.R..L..[LIVM].	S	MERS-CoV	ELM
[ILM][ILMF].{1,2}[ILM].{0,4}K	ORF6	SARS-CoV/CoV2	ELM	[LIVMP].{0,2}(T)P..([ST])	S	MERS-CoV	ELM
...([ST])..E	ORF6	SARS-CoV/CoV2	ELM	[AVP].[ST][ST][ST]	S	MERS-CoV	ELM
...([ST])...[ST]	ORF6	SARS-CoV/CoV2	ELM	(Y)[VLTFIC]..	ORF3a	MERS-CoV	ELM
[FLM][^P][^P]([ST])[^DEP][^DE]	ORF6	SARS-CoV/CoV2	ELM	S..([ST])...	ORF3a	MERS-CoV	ELM
...([ST])Q..	ORF6	SARS-CoV/CoV2	ELM	...([ST])...[ST]	ORF3a	MERS-CoV	ELM
..[^IRFW]([ST])[ILMVFWY][ILMVFWY].	ORF6	SARS-CoV/CoV2	ELM	[FLM][^P][^P]([ST])[^DEP][^DE]	ORF3a	MERS-CoV	ELM
[SDE].{0,5}[DE].(K).{0,1}[AIFLMPSTV]	ORF6	SARS-CoV/CoV2	ELM	...([ST])Q..	ORF3a	MERS-CoV	ELM
Y..[LMVIF]	ORF6	SARS-CoV/CoV2	ELM	.R.([ST])[^P]..	ORF3a	MERS-CoV	ELM
K...K	ORF6	SARS-CoV/CoV2	ELM	..[^IRFW]([ST])[ILMVFWY][ILMVFWY].	ORF3a	MERS-CoV	ELM
[PA][^P][^FYWIL]S[^P]	ORF7a	SARS-CoV/CoV2	ELM	[KR]{0,2}[KR].{0,2}[KR].{2,4}[ILVM].[ILVF]	ORF3a	MERS-CoV	ELM
...([ST])P.	ORF7a	SARS-CoV/CoV2	ELM	Y..[LMVIF]	ORF3a	MERS-CoV	ELM
.(S)..F	ORF7a	SARS-CoV/CoV2	ELM	[DERQ]...L[LVI]	ORF3a	MERS-CoV	ELM
Y....L[VILMF]	ORF7a	SARS-CoV/CoV2	ELM	[RK].{2,4}[LIVMP].[LIV].[LIVMF]	ORF3a	MERS-CoV	ELM
..(T)..[ILV].	ORF7a	SARS-CoV/CoV2	ELM	L.[LIVAPM]P	ORF3a	MERS-CoV	ELM
[KR]R.	ORF7a	SARS-CoV/CoV2	ELM	..(T)..[ILV].	ORF3a	MERS-CoV	ELM
[EDST].{0,2}[WFY][^RKPG][^PG][ILV]	ORF7a	SARS-CoV/CoV2	ELM	[EDST].{0,2}[WFY]..P	ORF3a	MERS-CoV	ELM
[EDST].{0,2}[WFY]..[ILVFY]	ORF7a	SARS-CoV/CoV2	ELM	...([ST])...[ST]	E	MERS-CoV	ELM
(Y)[^EPILVFYW][^HDEW][PLIV][^DEW]	ORF7a	SARS-CoV/CoV2	ELM	[FLM][^P][^P]([ST])[^DEP][^DE]	E	MERS-CoV	ELM
(Y)[DESTNA][^GWFY][VPAI][DENQSTAGYFP]	ORF7a	SARS-CoV/CoV2	ELM	..[^IRFW]([ST])[ILMVFWY][ILMVFWY].	E	MERS-CoV	ELM
(Y)..Q	ORF7a	SARS-CoV/CoV2	ELM	Y..[LMVIF]	E	MERS-CoV	ELM
...[PV]..P	ORF7a	SARS-CoV/CoV2	ELM	.R..L..[LIVM].	E	MERS-CoV	ELM
KR.	ORF7a	SARS-CoV/CoV2	ELM	..(T)..[ILV].	E	MERS-CoV	ELM
...([ST])P[RK]	ORF7a	SARS-CoV/CoV2	ELM	[EDST].{0,2}[WFY][^RKPG][^PG][ILV]	E	MERS-CoV	ELM
S..([ST])...	ORF7a	SARS-CoV/CoV2	ELM	[EDST].{0,2}[WFY]..[ILVFY]	E	MERS-CoV	ELM
R[PSVA].([ST])P	ORF7a	SARS-CoV/CoV2	ELM	(Y)[VLTFIC]..	E	MERS-CoV	ELM
...([ST])...[ST]	ORF7a	SARS-CoV/CoV2	ELM	...[PV]..P	E	MERS-CoV	ELM
[RK].[AILMFV][LTKF].	ORF7a	SARS-CoV/CoV2	ELM	PPLP	E	MERS-CoV	ELM
[FLM][^P][^P]([ST])[^DEP][^DE]	ORF7a	SARS-CoV/CoV2	ELM	[KR]R.	M	MERS-CoV	ELM
...([ST])Q..	ORF7a	SARS-CoV/CoV2	ELM	[EDST].{0,2}[WFY][^RKPG][^PG][ILV]	M	MERS-CoV	ELM
[RK]..(S)[VI]..	ORF7a	SARS-CoV/CoV2	ELM	[EDST].{0,2}[WFY]..[ILVFY]	M	MERS-CoV	ELM
[RK][RK].([ST])[^P]..	ORF7a	SARS-CoV/CoV2	ELM	[^P]L[^P][^P]LL[^P]	M	MERS-CoV	ELM
.R.([ST])[^P]..	ORF7a	SARS-CoV/CoV2	ELM	W...[FY]	M	MERS-CoV	ELM
..[^IRFW]([ST])[ILMVFWY][ILMVFWY].	ORF7a	SARS-CoV/CoV2	ELM	(Y)[^EPILVFYW][^HDEW][PLIV][^DEW]	M	MERS-CoV	ELM
...([ST])P..	ORF7a	SARS-CoV/CoV2	ELM	(Y)..Q	M	MERS-CoV	ELM
Y..[LMVIF]	ORF7a	SARS-CoV/CoV2	ELM	(Y)[VLTFIC]..	M	MERS-CoV	ELM
[RK].{2,4}[LIVMP].[LIV].[LIVMF]	ORF7a	SARS-CoV/CoV2	ELM	...[PV]..P	M	MERS-CoV	ELM
[RK][^P][^P][LIM].L.[LIVMF].	ORF7a	SARS-CoV/CoV2	ELM	[ILM][ILMF].{1,2}[ILM].{0,4}K	M	MERS-CoV	ELM
[EDST].{0,2}[WFY][^RKPG][^PG][ILV]	ORF8	SARS-CoV/CoV2	ELM	S..([ST])...	M	MERS-CoV	ELM
[EDST].{0,2}[WFY]..[ILVFY]	ORF8	SARS-CoV/CoV2	ELM	KR.	M	MERS-CoV	ELM
(Y)[IV].[VILP]	ORF8	SARS-CoV/CoV2	ELM	(W)..W	M	MERS-CoV	ELM
(Y)[QDEVAIL][DENPYHI][IPVGAHS]	ORF8	SARS-CoV/CoV2	ELM	...([ST])...[ST]	M	MERS-CoV	ELM
(Y)[DESTA][^GP][^GP][ILVFMWYA]	ORF8	SARS-CoV/CoV2	ELM	[FLM][^P][^P]([ST])[^DEP][^DE]	M	MERS-CoV	ELM
[RK].[AILMFV][LTKF].	ORF8	SARS-CoV/CoV2	ELM	...([ST])Q..	M	MERS-CoV	ELM
(Y)[VLTFIC]..	ORF8	SARS-CoV/CoV2	ELM	[RK][RK].([ST])[^P]..	M	MERS-CoV	ELM
...[PV]..P	ORF8	SARS-CoV/CoV2	ELM	.R.([ST])[^P]..	M	MERS-CoV	ELM
P.Q..D	ORF8	SARS-CoV/CoV2	ELM	..[^IRFW]([ST])[ILMVFWY][ILMVFWY].	M	MERS-CoV	ELM
[ILV].(Y)..[ILV]	ORF8	SARS-CoV/CoV2	ELM	...([ST])P..	M	MERS-CoV	ELM
S..([ST])...	ORF8	SARS-CoV/CoV2	ELM	Y..[LMVIF]	M	MERS-CoV	ELM
...([ST])..E	ORF8	SARS-CoV/CoV2	ELM	[DERQ]...L[LVI]	M	MERS-CoV	ELM
C.{3,5}([ST])C	ORF8	SARS-CoV/CoV2	ELM	[RK].[AILMFV][LTKF].	M	MERS-CoV	ELM
.R..L..[LIVM].	ORF8	SARS-CoV/CoV2	ELM	[RK].{2,4}[LIVMP].[LIV].[LIVMF]	M	MERS-CoV	ELM
...([ST])Q..	ORF8	SARS-CoV/CoV2	ELM	L.[LIVAPM]P	M	MERS-CoV	ELM
.R.([ST])[^P]..	ORF8	SARS-CoV/CoV2	ELM	[PA][^P][^FYWIL]S[^P]	M	MERS-CoV	ELM
..[^IRFW]([ST])[ILMVFWY][ILMVFWY].	ORF8	SARS-CoV/CoV2	ELM	...([ST])P.	M	MERS-CoV	ELM
...([ST])P..	ORF8	SARS-CoV/CoV2	ELM	.(S)..F	M	MERS-CoV	ELM
Y..[LMVIF]	ORF8	SARS-CoV/CoV2	ELM	..(T)..[ILV].	M	MERS-CoV	ELM
[RK].{2,4}[LIVMP].[LIV].[LIVMF]	ORF8	SARS-CoV/CoV2	ELM	[RK].[AILMFV][LTKF].	ORF8b	MERS-CoV	ELM
[PA][^P][^FYWIL]S[^P]	ORF8	SARS-CoV/CoV2	ELM	P..P.[KR]	ORF8b	MERS-CoV	ELM
...([ST])P.	ORF8	SARS-CoV/CoV2	ELM	S..([ST])...	ORF8b	MERS-CoV	ELM
[DSTE][^P][^DEWHFYC]D[GSAN]	N	SARS-CoV/CoV2	ELM	...([ST])..E	ORF8b	MERS-CoV	ELM
[KR]{0,2}[KR].{0,2}[KR].{2,4}[ILVM].[ILVF]	N	SARS-CoV/CoV2	ELM	...([ST])...[ST]	ORF8b	MERS-CoV	ELM
[RK].{2,4}[LIVMP].[LIV].[LIVMF]	N	SARS-CoV/CoV2	ELM	[FLM][^P][^P]([ST])[^DEP][^DE]	ORF8b	MERS-CoV	ELM
..[RK].{0,1}[VIL][^P][FW].	N	SARS-CoV/CoV2	ELM	.R.([ST])[^P]..	ORF8b	MERS-CoV	ELM
L.[LIVAPM]P	N	SARS-CoV/CoV2	ELM	..[^IRFW]([ST])[ILMVFWY][ILMVFWY].	ORF8b	MERS-CoV	ELM
[PA][^P][^FYWIL]S[^P]	N	SARS-CoV/CoV2	ELM	.R..L..[LIVM].	ORF8b	MERS-CoV	ELM
K...K	N	SARS-CoV/CoV2	ELM	[DERQ]...L[LVI]	ORF8b	MERS-CoV	ELM
...([ST])P.	N	SARS-CoV/CoV2	ELM	[KR]{0,2}[KR].{0,2}[KR].{2,4}[ILVM].[ILVF]	ORF8b	MERS-CoV	ELM
.(S)..F	N	SARS-CoV/CoV2	ELM	[RK].{2,4}[LIVMP].[LIV].[LIVMF]	ORF8b	MERS-CoV	ELM
..(T)..[ILV].	N	SARS-CoV/CoV2	ELM	..(T)..[ILV].	ORF8b	MERS-CoV	ELM
R.[RK]R.	N	SARS-CoV/CoV2	ELM	..(T)..[DE].	ORF8b	MERS-CoV	ELM
..(T)..[DE].	N	SARS-CoV/CoV2	ELM	[^P]L[^P][^P]LL[^P]	ORF8b	MERS-CoV	ELM
[EDST].{0,2}[WFY][^RKPG][^PG][ILV]	N	SARS-CoV/CoV2	ELM	[DSTE][^P][^DEWHFYC]D[GSAN]	N	MERS-CoV	ELM
[EDST].{0,2}[WFY]..[ILVFY]	N	SARS-CoV/CoV2	ELM	.P[^P]I[^P][IV][^P]	N	MERS-CoV	ELM
[^P]L[^P][^P]LL[^P]	N	SARS-CoV/CoV2	ELM	[PA][^P][^FYWIL]S[^P]	N	MERS-CoV	ELM
W...[FY]	N	SARS-CoV/CoV2	ELM	K...K	N	MERS-CoV	ELM
(Y)[QDEVAIL][DENPYHI][IPVGAHS]	N	SARS-CoV/CoV2	ELM	...([ST])P.	N	MERS-CoV	ELM
[KR]R.	N	SARS-CoV/CoV2	ELM	[ILVMF].[ILMVP][FHY].[DE]	N	MERS-CoV	ELM
(Y)[VLTFIC]..	N	SARS-CoV/CoV2	ELM	..(T)..[DE].	N	MERS-CoV	ELM
P..P.[KR]	N	SARS-CoV/CoV2	ELM	[EDST].{0,2}[WFY][^RKPG][^PG][ILV]	N	MERS-CoV	ELM
...[PV]..P	N	SARS-CoV/CoV2	ELM	[EDST].{0,2}[WFY]..[ILVFY]	N	MERS-CoV	ELM
KP..[QK]...	N	SARS-CoV/CoV2	ELM	W...[FY]	N	MERS-CoV	ELM
...([ST])P[RK]	N	SARS-CoV/CoV2	ELM	R.[RK]R.	N	MERS-CoV	ELM
KR.	N	SARS-CoV/CoV2	ELM	(Y)[^EPILVFYW][^HDEW][PLIV][^DEW]	N	MERS-CoV	ELM
...([ST])P.[KR]	N	SARS-CoV/CoV2	ELM	(Y)[VLTFIC]..	N	MERS-CoV	ELM
S..([ST])...	N	SARS-CoV/CoV2	ELM	[RKY]..P..P	N	MERS-CoV	ELM
...([ST])..E	N	SARS-CoV/CoV2	ELM	...[PV]..P	N	MERS-CoV	ELM
...([ST])...[ST]	N	SARS-CoV/CoV2	ELM	[PSAT].[QE]E	N	MERS-CoV	ELM
[FLM][^P][^P]([ST])[^DEP][^DE]	N	SARS-CoV/CoV2	ELM	[ILV].(Y)..[ILV]	N	MERS-CoV	ELM
...([ST])Q..	N	SARS-CoV/CoV2	ELM	S..([ST])...	N	MERS-CoV	ELM
R...[KR]R.	N	SARS-CoV/CoV2	ELM	...([ST])..E	N	MERS-CoV	ELM
[RK][RK].([ST])[^P]..	N	SARS-CoV/CoV2	ELM	...([ST])...[ST]	N	MERS-CoV	ELM
.R.([ST])[^P]..	N	SARS-CoV/CoV2	ELM	[KR]R.	N	MERS-CoV	ELM
R.R..([ST])[^P]..	N	SARS-CoV/CoV2	ELM	H.[KR]..([ST])[^P]	N	MERS-CoV	ELM
..[^IRFW]([ST])[ILMVFWY][ILMVFWY].	N	SARS-CoV/CoV2	ELM	[FLM][^P][^P]([ST])[^DEP][^DE]	N	MERS-CoV	ELM
...([ST])P..	N	SARS-CoV/CoV2	ELM	...([ST])Q..	N	MERS-CoV	ELM
[SDE].{0,5}[DE].(K).{0,1}[AIFLMPSTV]	N	SARS-CoV/CoV2	ELM	[RK]..(S)[VI]..	N	MERS-CoV	ELM
Y..[LMVIF]	N	SARS-CoV/CoV2	ELM	[RK][RK].([ST])[^P]..	N	MERS-CoV	ELM
[DERQ]...L[LVI]	N	SARS-CoV/CoV2	ELM	.R.([ST])[^P]..	N	MERS-CoV	ELM
[RK].[AILMFV][LTKF].	N	SARS-CoV/CoV2	ELM	..[^IRFW]([ST])[ILMVFWY][ILMVFWY].	N	MERS-CoV	ELM
[LIVMP].{0,2}(T)P..([ST])	N	SARS-CoV/CoV2	ELM	...([ST])P..	N	MERS-CoV	ELM
F.[FY]P	ORF10	SARS-CoV/CoV2	ELM	[VILMAFP](K).E	N	MERS-CoV	ELM
(Y)..Q	ORF10	SARS-CoV/CoV2	ELM	[SDE].{0,5}[DE].(K).{0,1}[AIFLMPSTV]	N	MERS-CoV	ELM
(Y)[VLTFIC]..	ORF10	SARS-CoV/CoV2	ELM	KR.	N	MERS-CoV	ELM
[FLM][^P][^P]([ST])[^DEP][^DE]	ORF10	SARS-CoV/CoV2	ELM	Y..[LMVIF]	N	MERS-CoV	ELM
..[^IRFW]([ST])[ILMVFWY][ILMVFWY].	ORF10	SARS-CoV/CoV2	ELM	[RK].[AILMFV][LTKF].	N	MERS-CoV	ELM
Y..[LMVIF]	ORF10	SARS-CoV/CoV2	ELM	[KR]{0,2}[KR].{0,2}[KR].{2,4}[ILVM].[ILVF]	N	MERS-CoV	ELM
[EDST].{0,2}[WFY][^RKPG][^PG][ILV]	ORF10	SARS-CoV/CoV2	ELM	..[RK].{0,1}[VIL][^P][FW].	N	MERS-CoV	ELM
[EDST].{0,2}[WFY]..[ILVFY]	ORF10	SARS-CoV/CoV2	ELM	[DSTE][^P][^DEWHFYC]D[GSAN]	ORF1a	MERS-CoV	ELM
(Y)[^EPILVFYW][^HDEW][PLIV][^DEW]	ORF10	SARS-CoV/CoV2	ELM	[LIVMP].{0,2}(T)P..E	ORF1a	MERS-CoV	ELM
(Y)[IV].[VILP]	ORF10	SARS-CoV/CoV2	ELM	D(S)G.{2,3}([ST])	ORF1a	MERS-CoV	ELM
(Y)[QDEVAIL][DENPYHI][IPVGAHS]	ORF10	SARS-CoV/CoV2	ELM	[AVP].[ST][ST][ST]	ORF1a	MERS-CoV	ELM
(Y)[DESTA][^GP][^GP][ILVFMWYA]	ORF10	SARS-CoV/CoV2	ELM	[KR]{0,2}[KR].{0,2}[KR].{2,4}[ILVM].[ILVF]	ORF1a	MERS-CoV	ELM
				[RK].{2,4}[LIVMP].[LIV].[LIVMF]	ORF1a	MERS-CoV	ELM
				[RK][^P][^P][LIM].L.[LIVMF].	ORF1a	MERS-CoV	ELM
				[LIVMPFA].[LIV].{1,2}[LIVMP].{4,6}[LIV]..[RK][RK]	ORF1a	MERS-CoV	ELM
				..[RK].{0,1}[VIL][^P][FW].	ORF1a	MERS-CoV	ELM
				R.[RK]R.	ORF1a	MERS-CoV	ELM
				L.[LIVAPM]P	ORF1a	MERS-CoV	ELM
				.P[^P]I[^P][IV][^P]	ORF1a	MERS-CoV	ELM
				[PA][^P][^FYWIL]S[^P]	ORF1a	MERS-CoV	ELM
				P.E[^P].S[^P]	ORF1a	MERS-CoV	ELM
				K...K	ORF1a	MERS-CoV	ELM
				...([ST])P.	ORF1a	MERS-CoV	ELM
				[ILVMF].[ILMVP][FHY].[DE]	ORF1a	MERS-CoV	ELM
				.(S)..F	ORF1a	MERS-CoV	ELM
				.(S)..F.K	ORF1a	MERS-CoV	ELM
				[KR]R.	ORF1a	MERS-CoV	ELM
				[DE]{1,3}.{0,2}W.{1,6}[WF]	ORF1a	MERS-CoV	ELM
				.NPF.	ORF1a	MERS-CoV	ELM
				.[FYH].[IVM][^WFYP][^WFYP][ILM][ILMV].	ORF1a	MERS-CoV	ELM
				Y....L[VILMF]	ORF1a	MERS-CoV	ELM
				..(T)..[ILV].	ORF1a	MERS-CoV	ELM
				..(T)..[DE].	ORF1a	MERS-CoV	ELM
				[FYWHIL].DF[PD]	ORF1a	MERS-CoV	ELM
				NGR	ORF1a	MERS-CoV	ELM
				[VILPF].{1,3}L.I(S)	ORF1a	MERS-CoV	ELM
				[EDST].{0,2}[WFY]..P	ORF1a	MERS-CoV	ELM
				KR.	ORF1a	MERS-CoV	ELM
				[EDST].{0,2}[WFY][^RKPG][^PG][ILV]	ORF1a	MERS-CoV	ELM
				[EDST].{0,2}LVV	ORF1a	MERS-CoV	ELM
				[EDST].{0,2}[WFY]..[ILVFY]	ORF1a	MERS-CoV	ELM
				[^P]L[^P][^P]LL[^P]	ORF1a	MERS-CoV	ELM
				W...[FY]	ORF1a	MERS-CoV	ELM
				RGD	ORF1a	MERS-CoV	ELM
				(Y)[^EPILVFYW][^HDEW][PLIV][^DEW]	ORF1a	MERS-CoV	ELM
				(Y)[DESTNA][^GWFY][VPAI][DENQSTAGYFP]	ORF1a	MERS-CoV	ELM
				(Y)[IV].[VILP]	ORF1a	MERS-CoV	ELM
				(Y)[QDEVAIL][DENPYHI][IPVGAHS]	ORF1a	MERS-CoV	ELM
				R...[KR]R.	ORF1a	MERS-CoV	ELM
				(Y)[DESTA][^GP][^GP][ILVFMWYA]	ORF1a	MERS-CoV	ELM
				(Y)..Q	ORF1a	MERS-CoV	ELM
				(Y)[VLTFIC]..	ORF1a	MERS-CoV	ELM
				...[PV]..P	ORF1a	MERS-CoV	ELM
				KP..[QK]...	ORF1a	MERS-CoV	ELM
				[PSAT].[QE]E	ORF1a	MERS-CoV	ELM
				P.Q..D	ORF1a	MERS-CoV	ELM
				..P.E..[FYWHDE].	ORF1a	MERS-CoV	ELM
				[FY].L.P	ORF1a	MERS-CoV	ELM
				[ILV].(Y)..[ILV]	ORF1a	MERS-CoV	ELM
				[RK].[AILMFV][LTKF].	ORF1a	MERS-CoV	ELM
				..T.(Y)..[IV]	ORF1a	MERS-CoV	ELM
				[ILM][ILMF].{1,2}[ILM].{0,4}K	ORF1a	MERS-CoV	ELM
				PP.Y	ORF1a	MERS-CoV	ELM
				...([ST])P[RK]	ORF1a	MERS-CoV	ELM
				...([ST])P..[RK]	ORF1a	MERS-CoV	ELM
				S..([ST])...	ORF1a	MERS-CoV	ELM
				...([ST])..E	ORF1a	MERS-CoV	ELM
				(W)..W	ORF1a	MERS-CoV	ELM
				...([ST])...[ST]	ORF1a	MERS-CoV	ELM
				[FLM][^P][^P]([ST])[^DEP][^DE]	ORF1a	MERS-CoV	ELM
				.R..L..[LIVM].	ORF1a	MERS-CoV	ELM
				[WYPCAG][^P][^P]([ST])[IFCVML][KRHYF]	ORF1a	MERS-CoV	ELM
				C.{3,5}([ST])C	ORF1a	MERS-CoV	ELM
				...([ST])Q..	ORF1a	MERS-CoV	ELM
				[RK]..(S)[VI]..	ORF1a	MERS-CoV	ELM
				[RK][RK].([ST])[^P]..	ORF1a	MERS-CoV	ELM
				.R.([ST])[^P]..	ORF1a	MERS-CoV	ELM
				..[^IRFW]([ST])[ILMVFWY][ILMVFWY].	ORF1a	MERS-CoV	ELM
				...([ST])P..	ORF1a	MERS-CoV	ELM
				[VILMAFP](K).E	ORF1a	MERS-CoV	ELM
				[SDE].{0,5}[DE].(K).{0,1}[AIFLMPSTV]	ORF1a	MERS-CoV	ELM
				Y..[LMVIF]	ORF1a	MERS-CoV	ELM
				[DERQ]...L[LVI]	ORF1a	MERS-CoV	ELM
				[LIVMP].{0,2}(T)P..([ST])	ORF1a	MERS-CoV	ELM
				..[RK].{0,1}[VIL][^P][FW].	ORF4a (NS4a)	MERS-CoV	ELM
				(Y)[IV].[VILP]	ORF4a (NS4a)	MERS-CoV	ELM
				(Y)[QDEVAIL][DENPYHI][IPVGAHS]	ORF4a (NS4a)	MERS-CoV	ELM
				(Y)[DESTA][^GP][^GP][ILVFMWYA]	ORF4a (NS4a)	MERS-CoV	ELM
				(Y)[VLTFIC]..	ORF4a (NS4a)	MERS-CoV	ELM
				KP..[QK]...	ORF4a (NS4a)	MERS-CoV	ELM
				[PSAT].[QE]E	ORF4a (NS4a)	MERS-CoV	ELM
				[ILM][ILMF].{1,2}[ILM].{0,4}K	ORF4a (NS4a)	MERS-CoV	ELM
				S..([ST])...	ORF4a (NS4a)	MERS-CoV	ELM
				...([ST])..E	ORF4a (NS4a)	MERS-CoV	ELM
				L.[LIVAPM]P	ORF4a (NS4a)	MERS-CoV	ELM
				...([ST])...[ST]	ORF4a (NS4a)	MERS-CoV	ELM
				[FLM][^P][^P]([ST])[^DEP][^DE]	ORF4a (NS4a)	MERS-CoV	ELM
				.R.([ST])[^P]..	ORF4a (NS4a)	MERS-CoV	ELM
				..[^IRFW]([ST])[ILMVFWY][ILMVFWY].	ORF4a (NS4a)	MERS-CoV	ELM
				...([ST])P..	ORF4a (NS4a)	MERS-CoV	ELM
				Y..[LMVIF]	ORF4a (NS4a)	MERS-CoV	ELM
				[DERQ]...L[LVI]	ORF4a (NS4a)	MERS-CoV	ELM
				[PA][^P][^FYWIL]S[^P]	ORF4a (NS4a)	MERS-CoV	ELM
				K...K	ORF4a (NS4a)	MERS-CoV	ELM
				...([ST])P.	ORF4a (NS4a)	MERS-CoV	ELM
				.(S)..F	ORF4a (NS4a)	MERS-CoV	ELM
				..(T)..[ILV].	ORF4a (NS4a)	MERS-CoV	ELM
				[EDST].{0,2}[WFY]..[ILVFY]	ORF4a (NS4a)	MERS-CoV	ELM
				(Y)[^EPILVFYW][^HDEW][PLIV][^DEW]	ORF4a (NS4a)	MERS-CoV	ELM
				[ILV]..R[VF][GS].	ORF4b (NS4b)	MERS-CoV	ELM
				[RK].{2,4}[LIVMP].[LIV].[LIVMF]	ORF4b (NS4b)	MERS-CoV	ELM
				..[RK].{0,1}[VIL][^P][FW].	ORF4b (NS4b)	MERS-CoV	ELM
				[PA][^P][^FYWIL]S[^P]	ORF4b (NS4b)	MERS-CoV	ELM
				...([ST])P.	ORF4b (NS4b)	MERS-CoV	ELM
				[ACLIVTM][^P][^P][ILVMFCT]Q[^P][^P][^P][RK][^P]{4,5}[RKQ][^P][^P]	ORF4b (NS4b)	MERS-CoV	ELM
				..(T)..[ILV].	ORF4b (NS4b)	MERS-CoV	ELM
				..(T)..[DE].	ORF4b (NS4b)	MERS-CoV	ELM
				[EDST].{0,2}[WFY][^RKPG][^PG][ILV]	ORF4b (NS4b)	MERS-CoV	ELM
				[EDST].{0,2}[WFY]..[ILVFY]	ORF4b (NS4b)	MERS-CoV	ELM
				[KR]R.	ORF4b (NS4b)	MERS-CoV	ELM
				W...[FY]	ORF4b (NS4b)	MERS-CoV	ELM
				(Y)[IV].[VILP]	ORF4b (NS4b)	MERS-CoV	ELM
				(Y)[DESTA][^GP][^GP][ILVFMWYA]	ORF4b (NS4b)	MERS-CoV	ELM
				(Y)..Q	ORF4b (NS4b)	MERS-CoV	ELM
				(Y)[VLTFIC]..	ORF4b (NS4b)	MERS-CoV	ELM
				..T.(Y)..[IV]	ORF4b (NS4b)	MERS-CoV	ELM
				KR.	ORF4b (NS4b)	MERS-CoV	ELM
				...([ST])P.[KR]	ORF4b (NS4b)	MERS-CoV	ELM
				...([ST])P..[RK]	ORF4b (NS4b)	MERS-CoV	ELM
				S..([ST])...	ORF4b (NS4b)	MERS-CoV	ELM
				R[PSVA].([ST])P	ORF4b (NS4b)	MERS-CoV	ELM
				...([ST])...[ST]	ORF4b (NS4b)	MERS-CoV	ELM
				[FLM][^P][^P]([ST])[^DEP][^DE]	ORF4b (NS4b)	MERS-CoV	ELM
				...([ST])Q..	ORF4b (NS4b)	MERS-CoV	ELM
				[RK][RK].([ST])[^P]..	ORF4b (NS4b)	MERS-CoV	ELM
				.R.([ST])[^P]..	ORF4b (NS4b)	MERS-CoV	ELM
				..[^IRFW]([ST])[ILMVFWY][ILMVFWY].	ORF4b (NS4b)	MERS-CoV	ELM
				R...[KR]R.	ORF4b (NS4b)	MERS-CoV	ELM
				...([ST])P..	ORF4b (NS4b)	MERS-CoV	ELM
				Y..[LMVIF]	ORF4b (NS4b)	MERS-CoV	ELM
				[DERQ]...L[LVI]	ORF4b (NS4b)	MERS-CoV	ELM
				[RK].[AILMFV][LTKF].	ORF4b (NS4b)	MERS-CoV	ELM
				[AVP].[ST][ST][ST]	ORF4b (NS4b)	MERS-CoV	ELM
				[RK]P[^P][^P]L.[LIVMF]	ORF4b (NS4b)	MERS-CoV	ELM
				[DSTE][^P][^DEWHFYC]D[GSAN]	NS5	MERS-CoV	ELM
				.[FYH].[IVM][^WFYP][^WFYP][ILM][ILMV].	NS5	MERS-CoV	ELM
				..(T)..[ILV].	NS5	MERS-CoV	ELM
				..(T)..[DE].	NS5	MERS-CoV	ELM
				[EDST].{0,2}[WFY][^RKPG][^PG][ILV]	NS5	MERS-CoV	ELM
				[EDST].{0,2}[WFY]..[ILVFY]	NS5	MERS-CoV	ELM
				(Y)[^EPILVFYW][^HDEW][PLIV][^DEW]	NS5	MERS-CoV	ELM
				(Y)[IV].[VILP]	NS5	MERS-CoV	ELM
				(Y)[QDEVAIL][DENPYHI][IPVGAHS]	NS5	MERS-CoV	ELM
				(Y)[VLTFIC]..	NS5	MERS-CoV	ELM
				...[PV]..P	NS5	MERS-CoV	ELM
				[KR]R.	NS5	MERS-CoV	ELM
				[ILV].(Y)..[ILV]	NS5	MERS-CoV	ELM
				S..([ST])...	NS5	MERS-CoV	ELM
				...([ST])..E	NS5	MERS-CoV	ELM
				...([ST])...[ST]	NS5	MERS-CoV	ELM
				[FLM][^P][^P]([ST])[^DEP][^DE]	NS5	MERS-CoV	ELM
				.R.([ST])[^P]..	NS5	MERS-CoV	ELM
				..[^IRFW]([ST])[ILMVFWY][ILMVFWY].	NS5	MERS-CoV	ELM
				...([ST])P..	NS5	MERS-CoV	ELM
				Y..[LMVIF]	NS5	MERS-CoV	ELM
				[RK].[AILMFV][LTKF].	NS5	MERS-CoV	ELM
				[KR]{0,2}[KR].{0,2}[KR].{2,4}[ILVM].[ILVF]	NS5	MERS-CoV	ELM
				[RK].{2,4}[LIVMP].[LIV].[LIVMF]	NS5	MERS-CoV	ELM
				..[RK].{0,1}[VIL][^P][FW].	NS5	MERS-CoV	ELM
				[PA][^P][^FYWIL]S[^P]	NS5	MERS-CoV	ELM
				...([ST])P.	NS5	MERS-CoV	ELM
				.(S)..F	NS5	MERS-CoV	ELM
