# Supplementary material for: The analysis on the human protein domain targets and host-like interacting motifs for the MERS-CoV and SARS-CoV/CoV-2 infers the molecular mimicry of coronavirus
Source: PLoS One. 2021 Feb 17;16(2):e0246901. doi: 10.1371/journal.pone.0246901 (PMC7888644; doi:10.1371/journal.pone.0246901)
Supplement: S5 File — (XLSX) [file pone.0246901.s006.xlsx]

## Sheet: File S5
Regexp	Domain name	Motif name	Pfam accesion	Virus sharedness		Database source
[AG][AG]A[AS]	AAA	AAA_LIG_9-0	PF00244	Shared_MERS-CoV_SARS-CoV/CoV-2		3DID	3DID Total	269
[AG][KR].[HK]	Bromodomain	Bromodomain_LIG_4-34	PF00244	Shared_MERS-CoV_SARS-CoV/CoV-2		3DID	ELM Total	100
[AG]K..[KR]	Bromodomain	Bromodomain_LIG_3-20	PF00244	Shared_MERS-CoV_SARS-CoV/CoV-2		3DID
[AG]K[AG]	Bromodomain	Bromodomain_LIG_3-0	PF00244	Shared_MERS-CoV_SARS-CoV/CoV-2		3DID
[AGS].[ST][ST]	MATH	MATH_LIG_2-15	PF00244	Shared_MERS-CoV_SARS-CoV/CoV-2		3DID
[AGS]K[KR]	Arm	Arm_LIG_4-29	PF00244	Shared_MERS-CoV_SARS-CoV/CoV-2		3DID
[AS]..[ST][ST]	14-3-3	14-3-3_LIG_2-27	PF00244	Shared_MERS-CoV_SARS-CoV/CoV-2		3DID
[AS]..K[FV]..[ST]	Proteasome_A_N	Proteasome_A_N_LIG_5-0	PF00244	Shared_MERS-CoV_SARS-CoV/CoV-2		3DID
[AS][KR]K	SET	SET_LIG_0-0	PF00244	Shared_MERS-CoV_SARS-CoV/CoV-2		3DID
[DE]..[FH]...F	Recep_L_domain	Recep_L_domain_LIG_0-0	PF00244	Shared_MERS-CoV_SARS-CoV/CoV-2		3DID
[DE]..[IMV].[ST]	WD40	WD40_LIG_7-13	PF00244	Shared_MERS-CoV_SARS-CoV/CoV-2		3DID
[DE]..DV	WD40	WD40_LIG_4-3	PF00244	Shared_MERS-CoV_SARS-CoV/CoV-2		3DID
[DE]..S[ST]	MATH	MATH_LIG_2-11	PF00244	Shared_MERS-CoV_SARS-CoV/CoV-2		3DID
[DE].[DE][IV].[ST]	WD40	WD40_LIG_7-5	PF00244	Shared_MERS-CoV_SARS-CoV/CoV-2		3DID
[DE][DE].[DE]	PH_TFIIH	PH_TFIIH_LIG_0-2	PF00244	Shared_MERS-CoV_SARS-CoV/CoV-2		3DID
[DE][DE][DE]	Atg8	Atg8_LIG_0-24	PF00244	Shared_MERS-CoV_SARS-CoV/CoV-2		3DID
[DE][DE][FW]..[FLV]	Atg8	Atg8_LIG_0-16	PF00001	Shared_MERS-CoV_SARS-CoV/CoV-2		3DID
[DE][FW]..[FLV]	Atg8	Atg8_LIG_0-23	PF00001	Shared_MERS-CoV_SARS-CoV/CoV-2		3DID
[DE]T.[LV]	PDZ	PDZ_LIG_4-2	PF00004	Shared_MERS-CoV_SARS-CoV/CoV-2		3DID
[DE]Y.N	SH2	SH2_LIG_4-14	PF00004	Shared_MERS-CoV_SARS-CoV/CoV-2		3DID
[FL]..[ILV]...[LV]	EF-hand_7	EF-hand_7_LIG_9-8	PF00583	Shared_MERS-CoV_SARS-CoV/CoV-2		3DID
[GS].K..K	Bromodomain	Bromodomain_LIG_3-43	PF00023	Shared_MERS-CoV_SARS-CoV/CoV-2		3DID
[GS][AG][KR]	Bromodomain	Bromodomain_LIG_4-14	PF00023	Shared_MERS-CoV_SARS-CoV/CoV-2		3DID
[HR]..[KR]...[KR]	Ribosomal_S17	Ribosomal_S17_LIG_2-1	PF12796	Shared_MERS-CoV_SARS-CoV/CoV-2		3DID
[HY]..[ST].[DE]	Ank	Ank_LIG_0-1	PF00514	Shared_MERS-CoV_SARS-CoV/CoV-2		3DID
[IL]..[FHY][FL]	PCNA_C	PCNA_C_LIG_2-13	PF00514	Shared_MERS-CoV_SARS-CoV/CoV-2		3DID
[IL]..[FM][FL]	PCNA_C	PCNA_C_LIG_2-45	PF00514	Shared_MERS-CoV_SARS-CoV/CoV-2		3DID
[ILM]..[FY][FY][HK]	PCNA_C	PCNA_C_LIG_2-7	PF00514	Shared_MERS-CoV_SARS-CoV/CoV-2		3DID
[ILV]...L..[FIM]	Bcl-2	Bcl-2_LIG_4-4	PF00514	Shared_MERS-CoV_SARS-CoV/CoV-2		3DID
[ILV]..[IMV][AG]..[FIL]	Bcl-2	Bcl-2_LIG_4-0	PF00514	Shared_MERS-CoV_SARS-CoV/CoV-2		3DID
[ILV]PP	SH3_1	SH3_1_LIG_4-35	PF00514	Shared_MERS-CoV_SARS-CoV/CoV-2		3DID
[KR]...K..[FI]	EF-hand_7	EF-hand_7_LIG_1-0	PF00514	Shared_MERS-CoV_SARS-CoV/CoV-2		3DID
[KR]..[AG]...[KR]	EF-hand_7	EF-hand_7_LIG_5-8	PF00514	Shared_MERS-CoV_SARS-CoV/CoV-2		3DID
[KR]..QT	Dynein_light	Dynein_light_LIG_0-6	PF00514	Shared_MERS-CoV_SARS-CoV/CoV-2		3DID
[KR].[KR][HKR]	Arm	Arm_LIG_5-5	PF00514	Shared_MERS-CoV_SARS-CoV/CoV-2		3DID
[KR].[KR][KR]	Arm	Arm_LIG_2-2	PF00514	Shared_MERS-CoV_SARS-CoV/CoV-2		3DID
[KR].TQ	Dynein_light	Dynein_light_LIG_0-13	PF00514	Shared_MERS-CoV_SARS-CoV/CoV-2		3DID
[KR][HR].[KR]	SIR2	SIR2_LIG_0-0	PF00514	Shared_MERS-CoV_SARS-CoV/CoV-2		3DID
[KR][KR]..[KR]	Arm	Arm_LIG_4-18	PF00514	Shared_MERS-CoV_SARS-CoV/CoV-2		3DID
[KR][KR].[KR]	Arm	Arm_LIG_0-1	PF00514	Shared_MERS-CoV_SARS-CoV/CoV-2		3DID
[KR][KR][KR]	Arm	Arm_LIG_0-0	PF00026	Shared_MERS-CoV_SARS-CoV/CoV-2		3DID
[KR][KR]L	Cyclin_N	Cyclin_N_LIG_2-0	PF02991	Shared_MERS-CoV_SARS-CoV/CoV-2		3DID
[KR][ST]K	SET	SET_LIG_0-47	PF02991	Shared_MERS-CoV_SARS-CoV/CoV-2		3DID
[LM]..I...E	Guanylate_kin	Guanylate_kin_LIG_2-1	PF02991	Shared_MERS-CoV_SARS-CoV/CoV-2		3DID
[LM]..LD	14-3-3	14-3-3_LIG_1-4	PF02991	Shared_MERS-CoV_SARS-CoV/CoV-2		3DID
[ST]..[ST][ST]	Filamin	Filamin_LIG_0-1	PF01426	Shared_MERS-CoV_SARS-CoV/CoV-2		3DID
[ST]..P.Y	WW	WW_LIG_2-72	PF00452	Shared_MERS-CoV_SARS-CoV/CoV-2		3DID
[ST].[ST]..V	14-3-3	14-3-3_LIG_3-29	PF00452	Shared_MERS-CoV_SARS-CoV/CoV-2		3DID
[ST].[ST].P	14-3-3	14-3-3_LIG_3-0	PF00452	Shared_MERS-CoV_SARS-CoV/CoV-2		3DID
[ST].S.P	14-3-3	14-3-3_LIG_6-2	PF17035	Shared_MERS-CoV_SARS-CoV/CoV-2		3DID
[ST][KR]P	SH3_1	SH3_1_LIG_5-6	PF00533	Shared_MERS-CoV_SARS-CoV/CoV-2		3DID
[ST][LM]P	14-3-3	14-3-3_LIG_3-1	PF00533	Shared_MERS-CoV_SARS-CoV/CoV-2		3DID
[ST]I..P	Ribosomal_S17e	Ribosomal_S17e_LIG_0-0	PF00533	Shared_MERS-CoV_SARS-CoV/CoV-2		3DID
[ST]P..P	WW	WW_LIG_2-62	PF00533	Shared_MERS-CoV_SARS-CoV/CoV-2		3DID
[ST]PS	14-3-3	14-3-3_LIG_6-8	PF00439	Shared_MERS-CoV_SARS-CoV/CoV-2		3DID
[WY]..[FL][MV]	TNF	TNF_LIG_0-0	PF00439	Shared_MERS-CoV_SARS-CoV/CoV-2		3DID
[WY]..[ST].[ILV]	PDZ	PDZ_LIG_4-5	PF00439	Shared_MERS-CoV_SARS-CoV/CoV-2		3DID
A...A..R	Proteasome_A_N	Proteasome_A_N_LIG_5-1	PF00439	Shared_MERS-CoV_SARS-CoV/CoV-2		3DID
A...D..S	CH	CH_LIG_1-2	PF00439	Shared_MERS-CoV_SARS-CoV/CoV-2		3DID
A...W..A	EF-hand_7	EF-hand_7_LIG_1-1	PF00439	Shared_MERS-CoV_SARS-CoV/CoV-2		3DID
A..L...G	Bcl-2	Bcl-2_LIG_4-5	PF00439	Shared_MERS-CoV_SARS-CoV/CoV-2		3DID
A..L...R	Ribosomal_S17	Ribosomal_S17_LIG_2-2	PF00439	Shared_MERS-CoV_SARS-CoV/CoV-2		3DID
A.{0,1}R.E	WD40	WD40_LIG_0-45	PF00439	Shared_MERS-CoV_SARS-CoV/CoV-2		3DID
A.R[HK]	Bromodomain	Bromodomain_LIG_4-58	PF00439	Shared_MERS-CoV_SARS-CoV/CoV-2		3DID
A[KR][KR]	PHD	PHD_LIG_3-19	PF00439	Shared_MERS-CoV_SARS-CoV/CoV-2		3DID
AS.V	Filamin	Filamin_LIG_1-0	PF00439	Shared_MERS-CoV_SARS-CoV/CoV-2		3DID
C[AS]R	WD40	WD40_LIG_0-60	PF00307	Shared_MERS-CoV_SARS-CoV/CoV-2		3DID
CG..T	Trypsin	Trypsin_LIG_11-9	PF00307	Shared_MERS-CoV_SARS-CoV/CoV-2		3DID
D...A..E	CH	CH_LIG_1-0	PF00134	Shared_MERS-CoV_SARS-CoV/CoV-2		3DID
D..FL..F	IF4E	IF4E_LIG_1-2	PF00134	Shared_MERS-CoV_SARS-CoV/CoV-2		3DID
D.[ST]P	RRM_1	RRM_1_LIG_6-9	PF01221	Shared_MERS-CoV_SARS-CoV/CoV-2		3DID
D[DE]..[LM]	VHS	VHS_LIG_0-0	PF01221	Shared_MERS-CoV_SARS-CoV/CoV-2		3DID
DE.D	Peptidase_C14	Peptidase_C14_LIG_1-0	PF01221	Shared_MERS-CoV_SARS-CoV/CoV-2		3DID
DEV	Peptidase_C14	Peptidase_C14_LIG_4-1	PF01221	Shared_MERS-CoV_SARS-CoV/CoV-2		3DID
DL..I	VHS	VHS_LIG_0-8	PF13499	Shared_MERS-CoV_SARS-CoV/CoV-2		3DID
DN.[FY]	SH2	SH2_LIG_5-6	PF13499	Shared_MERS-CoV_SARS-CoV/CoV-2		3DID
E..[FI]...Q	HEAT_2	HEAT_2_LIG_0-1	PF13499	Shared_MERS-CoV_SARS-CoV/CoV-2		3DID
E..A...L	RPN1_RPN2_N	RPN1_RPN2_N_LIG_1-6	PF13499	Shared_MERS-CoV_SARS-CoV/CoV-2		3DID
E.I[FW]	Pkinase_Tyr	Pkinase_Tyr_LIG_1-0	PF13499	Shared_MERS-CoV_SARS-CoV/CoV-2		3DID
E.T.{0,1}E	FHA	FHA_LIG_0-6	PF09380	Shared_MERS-CoV_SARS-CoV/CoV-2		3DID
E[DE][FIL]	Atg8	Atg8_LIG_0-17	PF00498	Shared_MERS-CoV_SARS-CoV/CoV-2		3DID
F.[DE]V	PH_TFIIH	PH_TFIIH_LIG_0-3	PF00498	Shared_MERS-CoV_SARS-CoV/CoV-2		3DID
G..K...E	NEMO	NEMO_LIG_0-0	PF00498	Shared_MERS-CoV_SARS-CoV/CoV-2		3DID
G.{0,1}GK	Bromodomain	Bromodomain_LIG_4-0	PF00630	Shared_MERS-CoV_SARS-CoV/CoV-2		3DID
G.A.[AS]	WD40	WD40_LIG_0-53	PF00630	Shared_MERS-CoV_SARS-CoV/CoV-2		3DID
G.N..F	Trypsin	Trypsin_LIG_21-0	PF13844	Shared_MERS-CoV_SARS-CoV/CoV-2		3DID
G[KR][AG]	Bromodomain	Bromodomain_LIG_4-1	PF13844	Shared_MERS-CoV_SARS-CoV/CoV-2		3DID
GA..A	AAA	AAA_LIG_9-1	PF00625	Shared_MERS-CoV_SARS-CoV/CoV-2		3DID
GK..G	Bromodomain	Bromodomain_LIG_5-0	PF00625	Shared_MERS-CoV_SARS-CoV/CoV-2		3DID
GK.G	Bromodomain	Bromodomain_LIG_0-3	PF02213	Shared_MERS-CoV_SARS-CoV/CoV-2		3DID
H..L...L	Hormone_recep	Hormone_recep_LIG_5-0	PF02213	Shared_MERS-CoV_SARS-CoV/CoV-2		3DID
H.FH	Asp	Asp_LIG_4-0	PF13646	Shared_MERS-CoV_SARS-CoV/CoV-2		3DID
I...L..C	7tm_1	7tm_1_LIG_2-0	PF00125	Shared_MERS-CoV_SARS-CoV/CoV-2		3DID
K..RK	PHD	PHD_LIG_3-37	PF00125	Shared_MERS-CoV_SARS-CoV/CoV-2		3DID
K.[HK].K	USP7_ICP0_bdg	USP7_ICP0_bdg_LIG_0-46	PF00125	Shared_MERS-CoV_SARS-CoV/CoV-2		3DID
K.{0,2}G.{0,1}GK	Acetyltransf_1	Acetyltransf_1_LIG_4-2	PF00125	Shared_MERS-CoV_SARS-CoV/CoV-2		3DID
K.{0,2}R.{0,1}R	Arm	Arm_LIG_4-4	PF00104	Shared_MERS-CoV_SARS-CoV/CoV-2		3DID
K.{0,2}R.{0,2}K	BAH	BAH_LIG_0-0	PF00012	Shared_MERS-CoV_SARS-CoV/CoV-2		3DID
K.K.{0,2}K	BET	BET_LIG_0-0	PF01652	Shared_MERS-CoV_SARS-CoV/CoV-2		3DID
K.L[AG]	Bromodomain	Bromodomain_LIG_0-7	PF02174	Shared_MERS-CoV_SARS-CoV/CoV-2		3DID
K[GS].[AG]	Bromodomain	Bromodomain_LIG_3-4	PF00917	Shared_MERS-CoV_SARS-CoV/CoV-2		3DID
K[KR]..[LV]	Arm	Arm_LIG_2-31	PF00917	Shared_MERS-CoV_SARS-CoV/CoV-2		3DID
KP.L	SH3_1	SH3_1_LIG_5-13	PF00917	Shared_MERS-CoV_SARS-CoV/CoV-2		3DID
KR.{0,2}K	Arm	Arm_LIG_4-6	PF00917	Shared_MERS-CoV_SARS-CoV/CoV-2		3DID
KR.R	Arm	Arm_LIG_2-14	PF00917	Shared_MERS-CoV_SARS-CoV/CoV-2		3DID
L...E..L	PAS_11	PAS_11_LIG_0-0	PF13012	Shared_MERS-CoV_SARS-CoV/CoV-2		3DID
L..D...Y	Guanylate_kin	Guanylate_kin_LIG_2-0	PF11577	Shared_MERS-CoV_SARS-CoV/CoV-2		3DID
LD.{0,1}A	14-3-3	14-3-3_LIG_1-3	PF00658	Shared_MERS-CoV_SARS-CoV/CoV-2		3DID
LR.G	zf-UBP	zf-UBP_LIG_0-0	PF00658	Shared_MERS-CoV_SARS-CoV/CoV-2		3DID
LSL	14-3-3	14-3-3_LIG_5-7	PF14598	Shared_MERS-CoV_SARS-CoV/CoV-2		3DID
LV..E	Ribosomal_S25	Ribosomal_S25_LIG_0-0	PF02747	Shared_MERS-CoV_SARS-CoV/CoV-2		3DID
N..A..[FW]	PABP	PABP_LIG_0-0	PF02747	Shared_MERS-CoV_SARS-CoV/CoV-2		3DID
N.NA	PABP	PABP_LIG_0-1	PF02747	Shared_MERS-CoV_SARS-CoV/CoV-2		3DID
NP.Y	IRS	IRS_LIG_0-0	PF02747	Shared_MERS-CoV_SARS-CoV/CoV-2		3DID
NT.G	V-set	V-set_LIG_22-2	PF00595	Shared_MERS-CoV_SARS-CoV/CoV-2		3DID
P..[KR][KR]	Arm	Arm_LIG_3-20	PF00595	Shared_MERS-CoV_SARS-CoV/CoV-2		3DID
P..K..[KR]	Arm	Arm_LIG_4-17	PF00595	Shared_MERS-CoV_SARS-CoV/CoV-2		3DID
P..K..[KR]	Arm	Arm_LIG_5-2	PF00595	Shared_MERS-CoV_SARS-CoV/CoV-2		3DID
P..P.[KR]	SH3_1	SH3_1_LIG_4-15	PF00595	Shared_MERS-CoV_SARS-CoV/CoV-2		3DID
P..P[KR]	SH3_1	SH3_1_LIG_3-3	PF00656	Shared_MERS-CoV_SARS-CoV/CoV-2		3DID
P.[ILV].R	SH3_1	SH3_1_LIG_3-14	PF00656	Shared_MERS-CoV_SARS-CoV/CoV-2		3DID
P.[KR][KR]	Arm	Arm_LIG_5-12	PF00082	Shared_MERS-CoV_SARS-CoV/CoV-2		3DID
P.[LMV]P	SH3_1	SH3_1_LIG_0-87	PF08567	Shared_MERS-CoV_SARS-CoV/CoV-2		3DID
P.{0,1}P.{0,1}P	SH3_1	SH3_1_LIG_0-8	PF08567	Shared_MERS-CoV_SARS-CoV/CoV-2		3DID
P.{0,1}P.{0,2}P	SH3_1	SH3_1_LIG_3-1	PF00628	Shared_MERS-CoV_SARS-CoV/CoV-2		3DID
P.{0,1}P.{0,2}P.{0,1}R	SH3_1	SH3_1_LIG_3-0	PF00628	Shared_MERS-CoV_SARS-CoV/CoV-2		3DID
P.{0,1}P.{1,2}P	SH3_1	SH3_1_LIG_0-7	PF00069	Shared_MERS-CoV_SARS-CoV/CoV-2		3DID
P.{0,1}P.Y	WW	WW_LIG_0-30	PF07714	Shared_MERS-CoV_SARS-CoV/CoV-2		3DID
P.{0,1}PP	WW	WW_LIG_0-1	PF10584	Shared_MERS-CoV_SARS-CoV/CoV-2		3DID
P.{0,1}S.{1,2}K	WD40	WD40_LIG_1-1	PF10584	Shared_MERS-CoV_SARS-CoV/CoV-2		3DID
P.{0,2}P.{0,1}P	SH3_1	SH3_1_LIG_4-2	PF12738	Shared_MERS-CoV_SARS-CoV/CoV-2		3DID
P.{0,2}P.{0,2}P	WW	WW_LIG_2-16	PF12738	Shared_MERS-CoV_SARS-CoV/CoV-2		3DID
P.{1,2}LP.P	HSP70	HSP70_LIG_2-1	PF01030	Shared_MERS-CoV_SARS-CoV/CoV-2		3DID
P.{1,2}P.Y	SH3_1	SH3_1_LIG_3-59	PF00366	Shared_MERS-CoV_SARS-CoV/CoV-2		3DID
P.K[KR]	Arm	Arm_LIG_2-34	PF00366	Shared_MERS-CoV_SARS-CoV/CoV-2		3DID
P[ILV]P	SH3_1	SH3_1_LIG_0-61	PF00833	Shared_MERS-CoV_SARS-CoV/CoV-2		3DID
P[LV]P	SH3_1	SH3_1_LIG_4-40	PF03297	Shared_MERS-CoV_SARS-CoV/CoV-2		3DID
PAP	Peptidase_S8	Peptidase_S8_LIG_4-0	PF17781	Shared_MERS-CoV_SARS-CoV/CoV-2		3DID
PG.Y	Trypsin	Trypsin_LIG_19-0	PF00076	Shared_MERS-CoV_SARS-CoV/CoV-2		3DID
PP.{0,1}P	WW	WW_LIG_0-10	PF00856	Shared_MERS-CoV_SARS-CoV/CoV-2		3DID
PP.{0,1}Y	WW	WW_LIG_0-41	PF00856	Shared_MERS-CoV_SARS-CoV/CoV-2		3DID
PP.Y	WW	WW_LIG_2-0	PF00856	Shared_MERS-CoV_SARS-CoV/CoV-2		3DID
PP[LV]	SH3_1	SH3_1_LIG_3-12	PF00856	Shared_MERS-CoV_SARS-CoV/CoV-2		3DID
PPG	GYF	GYF_LIG_0-6	PF00017	Shared_MERS-CoV_SARS-CoV/CoV-2		3DID
PPPG	GYF	GYF_LIG_0-1	PF00017	Shared_MERS-CoV_SARS-CoV/CoV-2		3DID
PSV	WD40	WD40_LIG_1-10	PF00017	Shared_MERS-CoV_SARS-CoV/CoV-2		3DID
PV.[ST]	Glyco_transf_41	Glyco_transf_41_LIG_0-0	PF00017	Shared_MERS-CoV_SARS-CoV/CoV-2		3DID
QS..[GS]	Ank_2	Ank_2_LIG_1-5	PF00017	Shared_MERS-CoV_SARS-CoV/CoV-2		3DID
R..SL	14-3-3	14-3-3_LIG_6-34	PF00017	Shared_MERS-CoV_SARS-CoV/CoV-2		3DID
R.{0,1}L.{0,1}F	Cyclin_N	Cyclin_N_LIG_2-1	PF00017	Shared_MERS-CoV_SARS-CoV/CoV-2		3DID
R.{0,1}RS	Histone	Histone_LIG_1-0	PF00017	Shared_MERS-CoV_SARS-CoV/CoV-2		3DID
R.{0,2}KR	Arm	Arm_LIG_0-20	PF00018	Shared_MERS-CoV_SARS-CoV/CoV-2		3DID
R.{0,2}R.{0,1}T	FERM_C	FERM_C_LIG_0-1	PF00018	Shared_MERS-CoV_SARS-CoV/CoV-2		3DID
R.{0,2}S.{0,1}P	14-3-3	14-3-3_LIG_6-5	PF00018	Shared_MERS-CoV_SARS-CoV/CoV-2		3DID
R.{0,2}SA	14-3-3	14-3-3_LIG_6-20	PF00018	Shared_MERS-CoV_SARS-CoV/CoV-2		3DID
R.RS	Pkinase	Pkinase_LIG_0-0	PF00018	Shared_MERS-CoV_SARS-CoV/CoV-2		3DID
R[HY]R	SET	SET_LIG_3-2	PF00018	Shared_MERS-CoV_SARS-CoV/CoV-2		3DID
R[ST].S	14-3-3	14-3-3_LIG_3-8	PF00018	Shared_MERS-CoV_SARS-CoV/CoV-2		3DID
R[ST]K	SET	SET_LIG_0-4	PF00018	Shared_MERS-CoV_SARS-CoV/CoV-2		3DID
RR.{0,2}R	Histone	Histone_LIG_1-16	PF00018	Shared_MERS-CoV_SARS-CoV/CoV-2		3DID
RS.{0,1}R	Histone	Histone_LIG_1-1	PF00018	Shared_MERS-CoV_SARS-CoV/CoV-2		3DID
RS.S	14-3-3	14-3-3_LIG_6-3	PF00018	Shared_MERS-CoV_SARS-CoV/CoV-2		3DID
S..[IV][HY]	SH2	SH2_LIG_1-0	PF00018	Shared_MERS-CoV_SARS-CoV/CoV-2		3DID
S..FP	BRCT	BRCT_LIG_3-1	PF00018	Shared_MERS-CoV_SARS-CoV/CoV-2		3DID
S.AS	14-3-3	14-3-3_LIG_2-7	PF00018	Shared_MERS-CoV_SARS-CoV/CoV-2		3DID
S.P.S	Glyco_transf_41	Glyco_transf_41_LIG_0-1	PF00018	Shared_MERS-CoV_SARS-CoV/CoV-2		3DID
S.S..N	14-3-3	14-3-3_LIG_6-24	PF00018	Shared_MERS-CoV_SARS-CoV/CoV-2		3DID
S.TF	BRCT	BRCT_LIG_1-0	PF02146	Shared_MERS-CoV_SARS-CoV/CoV-2		3DID
S.V.{0,2}F	BRCT	BRCT_LIG_3-2	PF00229	Shared_MERS-CoV_SARS-CoV/CoV-2		3DID
S[ST][ST]	MATH	MATH_LIG_2-0	PF00089	Shared_MERS-CoV_SARS-CoV/CoV-2		3DID
SII	PDZ	PDZ_LIG_1-7	PF00089	Shared_MERS-CoV_SARS-CoV/CoV-2		3DID
SP.F	BRCT	BRCT_LIG_0-2	PF00089	Shared_MERS-CoV_SARS-CoV/CoV-2		3DID
STT	MATH	MATH_LIG_1-0	PF12436	Shared_MERS-CoV_SARS-CoV/CoV-2		3DID
T..K...L	MitMem_reg	MitMem_reg_LIG_21-2	PF00790	Shared_MERS-CoV_SARS-CoV/CoV-2		3DID
T.{0,1}P.{0,2}P	WW	WW_LIG_0-89	PF00790	Shared_MERS-CoV_SARS-CoV/CoV-2		3DID
T.{0,2}D.{0,1}F	PCNA_C	PCNA_C_LIG_2-41	PF07686	Shared_MERS-CoV_SARS-CoV/CoV-2		3DID
T.T[DE]	Dynein_light	Dynein_light_LIG_0-11	PF00400	Shared_MERS-CoV_SARS-CoV/CoV-2		3DID
T[ST].[IL]	PDZ	PDZ_LIG_1-8	PF00400	Shared_MERS-CoV_SARS-CoV/CoV-2		3DID
TE.D	FHA	FHA_LIG_0-4	PF00400	Shared_MERS-CoV_SARS-CoV/CoV-2		3DID
TQT	Dynein_light	Dynein_light_LIG_0-0	PF00400	Shared_MERS-CoV_SARS-CoV/CoV-2		3DID
TS[IV]	PDZ	PDZ_LIG_1-3	PF00400	Shared_MERS-CoV_SARS-CoV/CoV-2		3DID
V...A..M	EF-hand_7	EF-hand_7_LIG_9-5	PF00400	Shared_MERS-CoV_SARS-CoV/CoV-2		3DID
V..[ST]P	PTCB-BRCT	PTCB-BRCT_LIG_0-1	PF00400	Shared_MERS-CoV_SARS-CoV/CoV-2		3DID
V[ST]S	MATH	MATH_LIG_2-3	PF00400	Shared_MERS-CoV_SARS-CoV/CoV-2		3DID
VP.[ST]	PTCB-BRCT	PTCB-BRCT_LIG_0-0	PF00397	Shared_MERS-CoV_SARS-CoV/CoV-2		3DID
VT..D	FHA	FHA_LIG_0-2	PF00397	Shared_MERS-CoV_SARS-CoV/CoV-2		3DID
Y..EG	Ank	Ank_LIG_0-0	PF00397	Shared_MERS-CoV_SARS-CoV/CoV-2		3DID
Y.E[IV]	SH2	SH2_LIG_4-5	PF00397	Shared_MERS-CoV_SARS-CoV/CoV-2		3DID
Y.FG	Histone	Histone_LIG_7-0	PF00397	Shared_MERS-CoV_SARS-CoV/CoV-2		3DID
Y.N[MV]	SH2	SH2_LIG_4-3	PF00397	Shared_MERS-CoV_SARS-CoV/CoV-2		3DID
Y[DE].[IV]	SH2	SH2_LIG_4-7	PF00397	Shared_MERS-CoV_SARS-CoV/CoV-2		3DID
Y[MV]N	SH2	SH2_LIG_4-1	PF00397	Shared_MERS-CoV_SARS-CoV/CoV-2		3DID
YDN	SH2	SH2_LIG_5-1	PF00397	Shared_MERS-CoV_SARS-CoV/CoV-2		3DID
YIL	7tm_1	7tm_1_LIG_1-0	PF02148	Shared_MERS-CoV_SARS-CoV/CoV-2		3DID
LDL	14-3-3	14-3-3_LIG_1-0	PF00244	MERS-CoV exclusive		3DID
[AG]..[FIL]N..Y	Bcl-2	Bcl-2_LIG_4-2	PF00452	MERS-CoV exclusive		3DID
[AS]..L[KR]..G	Bcl-2	Bcl-2_LIG_4-3	PF00452	MERS-CoV exclusive		3DID
G.Q.D	Dynein_light	Dynein_light_LIG_0-24	PF01221	MERS-CoV exclusive		3DID
G.QT	Dynein_light	Dynein_light_LIG_1-1	PF01221	MERS-CoV exclusive		3DID
GTQ	Dynein_light	Dynein_light_LIG_1-2	PF01221	MERS-CoV exclusive		3DID
[IM]...W..[FV]	EF-hand_7	EF-hand_7_LIG_10-4	PF13499	MERS-CoV exclusive		3DID
R..L...I	EF-hand_7	EF-hand_7_LIG_1-3	PF13499	MERS-CoV exclusive		3DID
R..S[LV]..R	EF-hand_7	EF-hand_7_LIG_10-5	PF13499	MERS-CoV exclusive		3DID
A..E...S	FERM_M	FERM_M_LIG_1-0	PF00373	MERS-CoV exclusive		3DID
EVT.A	FHA	FHA_LIG_0-1	PF00498	MERS-CoV exclusive		3DID
GPR	Fibrinogen_C	Fibrinogen_C_LIG_0-0	PF00147	MERS-CoV exclusive		3DID
[FV].S..F	Filamin	Filamin_LIG_0-4	PF00630	MERS-CoV exclusive		3DID
[FV].SS[LV]F	Filamin	Filamin_LIG_0-0	PF00630	MERS-CoV exclusive		3DID
K..LL..E	MitMem_reg	MitMem_reg_LIG_45-0	PF13012	MERS-CoV exclusive		3DID
K..Q...K	MitMem_reg	MitMem_reg_LIG_59-0	PF13012	MERS-CoV exclusive		3DID
[ST][ILM]..[FW][FY]	PCNA_C	PCNA_C_LIG_2-1	PF02747	MERS-CoV exclusive		3DID
Q..[LM]..[FWY][FY]	PCNA_C	PCNA_C_LIG_2-0	PF02747	MERS-CoV exclusive		3DID
N.R..T	PDZ	PDZ_LIG_0-1	PF00595	MERS-CoV exclusive		3DID
HH..S	Peptidase_M1	Peptidase_M1_LIG_0-0	PF01433	MERS-CoV exclusive		3DID
H.[AG][HY]	Peptidase_S8	Peptidase_S8_LIG_4-1	PF00082	MERS-CoV exclusive		3DID
LA.Q	Pkinase	Pkinase_LIG_5-8	PF00069	MERS-CoV exclusive		3DID
R.R.P	Pkinase	Pkinase_LIG_8-20	PF00069	MERS-CoV exclusive		3DID
RR.[AS]	Pkinase	Pkinase_LIG_9-0	PF00069	MERS-CoV exclusive		3DID
I.GE	Pkinase_Tyr	Pkinase_Tyr_LIG_1-6	PF07714	MERS-CoV exclusive		3DID
A[AG]P	Pro_isomerase	Pro_isomerase_LIG_0-0	PF00160	MERS-CoV exclusive		3DID
N.EG	Proteasome	Proteasome_LIG_4-0	PF00227	MERS-CoV exclusive		3DID
K.E..L	Proteasome_A_N	Proteasome_A_N_LIG_0-6	PF10584	MERS-CoV exclusive		3DID
L.C.E	RB_B	RB_B_LIG_0-0	PF01857	MERS-CoV exclusive		3DID
N..FE..P	Ribosomal_L27e	Ribosomal_L27e_LIG_0-0	PF01777	MERS-CoV exclusive		3DID
[ST]K[AS]..[KR]	SET	SET_LIG_0-26	PF00856	MERS-CoV exclusive		3DID
Y[MV]N[MV]	SH2	SH2_LIG_4-0	PF00017	MERS-CoV exclusive		3DID
YE.{1,2}P	SH2	SH2_LIG_4-12	PF00017	MERS-CoV exclusive		3DID
YEE	SH2	SH2_LIG_4-10	PF00017	MERS-CoV exclusive		3DID
P.{0,1}P.{0,2}P.{0,2}P	SH3_1	SH3_1_LIG_0-1	PF00018	MERS-CoV exclusive		3DID
P.{0,2}P.{0,2}P.{0,2}P	SH3_1	SH3_1_LIG_4-1	PF00018	MERS-CoV exclusive		3DID
F...F..K	Staufen_C	Staufen_C_LIG_2-0	PF16482	MERS-CoV exclusive		3DID
C.VP	Trypsin	Trypsin_LIG_11-4	PF00089	MERS-CoV exclusive		3DID
RK.{0,2}R.{0,2}K	USP7_ICP0_bdg	USP7_ICP0_bdg_LIG_0-27	PF12436	MERS-CoV exclusive		3DID
L.N.NG	V-set	V-set_LIG_22-1	PF07686	MERS-CoV exclusive		3DID
[DE][DE].[DE][IV]	WD40	WD40_LIG_7-14	PF00400	MERS-CoV exclusive		3DID
[ST]P.P	WW	WW_LIG_2-52	PF00397	MERS-CoV exclusive		3DID
[KR]..GD..[DE]	Bcl-2	Bcl-2_LIG_4-6	PF00452	SARS-CoV/CoV-2 exclusive		3DID
[KR]..R[HR]	Pkinase	Pkinase_LIG_8-1	PF00069	SARS-CoV/CoV-2 exclusive		3DID
[MV]EEV	TPR_1	TPR_1_LIG_0-3	PF00515	SARS-CoV/CoV-2 exclusive		3DID
A.KSAP	SET	SET_LIG_0-1	PF00856	SARS-CoV/CoV-2 exclusive		3DID
A.T.QTA	WD40	WD40_LIG_5-9	PF00400	SARS-CoV/CoV-2 exclusive		3DID
ARKS	JmjC	JmjC_LIG_0-0	PF02373	SARS-CoV/CoV-2 exclusive		3DID
CGKQ	Trypsin	Trypsin_LIG_11-8	PF00089	SARS-CoV/CoV-2 exclusive		3DID
DDD	Peptidase_C14	Peptidase_C14_LIG_5-0	PF00656	SARS-CoV/CoV-2 exclusive		3DID
E..G...E	PCI	PCI_LIG_3-0	PF01399	SARS-CoV/CoV-2 exclusive		3DID
E..G..E	Pkinase_Tyr	Pkinase_Tyr_LIG_2-0	PF07714	SARS-CoV/CoV-2 exclusive		3DID
E.[FY].E	Pkinase_Tyr	Pkinase_Tyr_LIG_1-1	PF07714	SARS-CoV/CoV-2 exclusive		3DID
EL.GG	Ig_2	Ig_2_LIG_4-4	PF13895	SARS-CoV/CoV-2 exclusive		3DID
G..A...K	Hormone_recep	Hormone_recep_LIG_7-2	PF00104	SARS-CoV/CoV-2 exclusive		3DID
K..F...G	Ribosomal_S10	Ribosomal_S10_LIG_3-1	PF00338	SARS-CoV/CoV-2 exclusive		3DID
KR..[IV].D..F	Ribosomal_S10	Ribosomal_S10_LIG_4-1	PF00338	SARS-CoV/CoV-2 exclusive		3DID
KRK	Arm	Arm_LIG_0-3	PF00514	SARS-CoV/CoV-2 exclusive		3DID
KSAP	YEATS	YEATS_LIG_2-9	PF03366	SARS-CoV/CoV-2 exclusive		3DID
L..IK..N	EF-hand_7	EF-hand_7_LIG_10-0	PF13499	SARS-CoV/CoV-2 exclusive		3DID
M...D..Q	RIIa	RIIa_LIG_0-0	PF02197	SARS-CoV/CoV-2 exclusive		3DID
NT.GS	V-set	V-set_LIG_22-0	PF07686	SARS-CoV/CoV-2 exclusive		3DID
P..P[FY]	WW	WW_LIG_2-64	PF00397	SARS-CoV/CoV-2 exclusive		3DID
P.IQ	Trypsin	Trypsin_LIG_5-0	PF00089	SARS-CoV/CoV-2 exclusive		3DID
PGL	GYF	GYF_LIG_0-10	PF02213	SARS-CoV/CoV-2 exclusive		3DID
R...R..G	EF-hand_7	EF-hand_7_LIG_5-1	PF13499	SARS-CoV/CoV-2 exclusive		3DID
R..P.G	Ank_2	Ank_2_LIG_1-4	PF12796	SARS-CoV/CoV-2 exclusive		3DID
SAP	14-3-3	14-3-3_LIG_6-23	PF00244	SARS-CoV/CoV-2 exclusive		3DID
SLP	14-3-3	14-3-3_LIG_6-6	PF00244	SARS-CoV/CoV-2 exclusive		3DID
T...K..I	MitMem_reg	MitMem_reg_LIG_21-0	PF13012	SARS-CoV/CoV-2 exclusive		3DID
T.{0,2}AR	SET	SET_LIG_3-1	PF00856	SARS-CoV/CoV-2 exclusive		3DID
TQ.[DE]	Dynein_light	Dynein_light_LIG_0-14	PF01221	SARS-CoV/CoV-2 exclusive		3DID
TS.I	PDZ	PDZ_LIG_1-5	PF00595	SARS-CoV/CoV-2 exclusive		3DID
W...R..K	EF-hand_7	EF-hand_7_LIG_10-8	PF13499	SARS-CoV/CoV-2 exclusive		3DID
Y..LQ..L	HEAT_2	HEAT_2_LIG_0-2	PF13646	SARS-CoV/CoV-2 exclusive		3DID
(W)..W	Glycos_transf_2	MOD_CMANNOS	PF00535	Shared_MERS-CoV_SARS-CoV/CoV-2		ELM
(Y)..Q	SH2	LIG_SH2_STAT3	PF00017	Shared_MERS-CoV_SARS-CoV/CoV-2		ELM
(Y)[DESTA][^GP][^GP][ILVFMWYA]	SH2	LIG_SH2_STAP1	PF00017	Shared_MERS-CoV_SARS-CoV/CoV-2		ELM
(Y)[DESTNA][^GWFY][VPAI][DENQSTAGYFP]	SH2	LIG_SH2_NCK_1	PF00017	Shared_MERS-CoV_SARS-CoV/CoV-2		ELM
(Y)[IV].[VILP]	SH2	LIG_SH2_PTP2	PF00017	Shared_MERS-CoV_SARS-CoV/CoV-2		ELM
(Y)[QDEVAIL][DENPYHI][IPVGAHS]	SH2	LIG_SH2_SRC	PF00017	Shared_MERS-CoV_SARS-CoV/CoV-2		ELM
(Y)[VLTFIC]..	SH2	LIG_SH2_STAT5	PF00017	Shared_MERS-CoV_SARS-CoV/CoV-2		ELM
(Y)[^EPILVFYW][^HDEW][PLIV][^DEW]	SH2	LIG_SH2_CRK	PF00017	Shared_MERS-CoV_SARS-CoV/CoV-2		ELM
.(S)..F	BRCT	LIG_BRCT_BRCA1_1	PF00533	Shared_MERS-CoV_SARS-CoV/CoV-2		ELM
.(S)..F.K	BRCT	LIG_BRCT_BRCA1_2	PF00533	Shared_MERS-CoV_SARS-CoV/CoV-2		ELM
..(T)..[DE].	FHA	LIG_FHA_2	PF00498	Shared_MERS-CoV_SARS-CoV/CoV-2		ELM
..(T)..[ILV].	FHA	LIG_FHA_1	PF00498	Shared_MERS-CoV_SARS-CoV/CoV-2		ELM
...([ST])...[ST]	Pkinase	MOD_GSK3_1	PF00069	Shared_MERS-CoV_SARS-CoV/CoV-2		ELM
...([ST])..E	Pkinase	MOD_CK2_1	PF00069	Shared_MERS-CoV_SARS-CoV/CoV-2		ELM
...([ST])P.	WW	DOC_WW_Pin1_4	PF00397	Shared_MERS-CoV_SARS-CoV/CoV-2		ELM
...([ST])P..	Pkinase	MOD_ProDKin_1	PF00069	Shared_MERS-CoV_SARS-CoV/CoV-2		ELM
...([ST])P..[RK]	Pkinase	MOD_CDK_SPxxK_3	PF00069	Shared_MERS-CoV_SARS-CoV/CoV-2		ELM
...([ST])P.[KR]	Pkinase	MOD_CDK_SPxK_1	PF00069	Shared_MERS-CoV_SARS-CoV/CoV-2		ELM
...([ST])P[RK]	Pkinase	MOD_CDK_SPK_2	PF00069	Shared_MERS-CoV_SARS-CoV/CoV-2		ELM
...([ST])Q..	PI3_PI4_kinase	MOD_PIKK_1	PF00454	Shared_MERS-CoV_SARS-CoV/CoV-2		ELM
...[PV]..P	SH3_1	LIG_SH3_3	PF00018	Shared_MERS-CoV_SARS-CoV/CoV-2		ELM
..P.E..[FYWHDE].	MATH	LIG_TRAF6	PF00917	Shared_MERS-CoV_SARS-CoV/CoV-2		ELM
..T.(Y)..[IV]	SH2	LIG_TYR_ITSM	PF00017	Shared_MERS-CoV_SARS-CoV/CoV-2		ELM
..[LIMV]..[LM][FY]D.	RB_B	LIG_Rb_pABgroove_1	PF01857	Shared_MERS-CoV_SARS-CoV/CoV-2		ELM
..[RK].{0,1}[VIL][^P][FW].	Metallophos	DOC_PP1_RVXF_1	PF00149	Shared_MERS-CoV_SARS-CoV/CoV-2		ELM
..[^IRFW]([ST])[ILMVFWY][ILMVFWY].	Pkinase	MOD_Plk_4	PF00069	Shared_MERS-CoV_SARS-CoV/CoV-2		ELM
.KEN.	WD40	DEG_APCC_KENBOX_2	PF00400	Shared_MERS-CoV_SARS-CoV/CoV-2		ELM
.NPF.	efhand	LIG_EH_1	PF00036	Shared_MERS-CoV_SARS-CoV/CoV-2		ELM
.P[^P]I[^P][IV][^P]	Metallophos	DOC_PP2B_PxIxI_1	PF00149	Shared_MERS-CoV_SARS-CoV/CoV-2		ELM
.R.([ST])[^P]..	Pkinase	MOD_PKA_2	PF00069	Shared_MERS-CoV_SARS-CoV/CoV-2		ELM
.R..L..[LIVM].	WD40	DEG_APCC_DBOX_1	PF00400	Shared_MERS-CoV_SARS-CoV/CoV-2		ELM
.[FYH].[IVM][^WFYP][^WFYP][ILM][ILMV].	WD40	LIG_EH1_1	PF00400	Shared_MERS-CoV_SARS-CoV/CoV-2		ELM
C.{3,5}([ST])C	O-FucT	MOD_OFUCOSY	PF10250	Shared_MERS-CoV_SARS-CoV/CoV-2		ELM
F.[FY]P	Pkinase	DOC_MAPK_FxFP_2	PF00069	Shared_MERS-CoV_SARS-CoV/CoV-2		ELM
H.[KR]..([ST])[^P]	Pkinase	MOD_LATS_1	PF00069	Shared_MERS-CoV_SARS-CoV/CoV-2		ELM
K...K	USP7_ICP0_bdg	DOC_USP7_UBL2_3	PF12436	Shared_MERS-CoV_SARS-CoV/CoV-2		ELM
KP..[QK]...	SH3_1	LIG_SH3_4	PF00018	Shared_MERS-CoV_SARS-CoV/CoV-2		ELM
KR.	Peptidase_S8	CLV_PCSK_PC1ET2_1	PF00082	Shared_MERS-CoV_SARS-CoV/CoV-2		ELM
L.[LIVAPM]P	Metallophos	DOC_PP2B_LxvP_1	PF00149	Shared_MERS-CoV_SARS-CoV/CoV-2		ELM
NGR	Integrin_alpha2	LIG_Integrin_isoDGR_1	PF08441	Shared_MERS-CoV_SARS-CoV/CoV-2		ELM
P..P.[KR]	SH3_1	LIG_SH3_2	PF00018	Shared_MERS-CoV_SARS-CoV/CoV-2		ELM
P.E[^P].S[^P]	MATH	DOC_USP7_MATH_2	PF00917	Shared_MERS-CoV_SARS-CoV/CoV-2		ELM
P.Q..D	MATH	LIG_TRAF2_2	PF00917	Shared_MERS-CoV_SARS-CoV/CoV-2		ELM
PP.Y	WW	LIG_WW_1	PF00397	Shared_MERS-CoV_SARS-CoV/CoV-2		ELM
R...[KR]R.	Peptidase_S8	CLV_PCSK_PC7_1	PF00082	Shared_MERS-CoV_SARS-CoV/CoV-2		ELM
R.[RK]R.	Peptidase_S8	CLV_PCSK_FUR_1	PF00082	Shared_MERS-CoV_SARS-CoV/CoV-2		ELM
RGD	Integrin_beta	LIG_RGD	PF00362	Shared_MERS-CoV_SARS-CoV/CoV-2		ELM
R[PSVA].([ST])P	Pkinase	MOD_DYRK1A_RPxSP_1	PF00069	Shared_MERS-CoV_SARS-CoV/CoV-2		ELM
S..([ST])...	Pkinase	MOD_CK1_1	PF00069	Shared_MERS-CoV_SARS-CoV/CoV-2		ELM
W...[FY]	SH3_1	LIG_Pex14_1	PF00018	Shared_MERS-CoV_SARS-CoV/CoV-2		ELM
Y....L[VILMF]	IF4E	LIG_eIF4E_1	PF01652	Shared_MERS-CoV_SARS-CoV/CoV-2		ELM
Y..[LMVIF]	Adap_comp_sub	TRG_ENDOCYTIC_2	PF00928	Shared_MERS-CoV_SARS-CoV/CoV-2		ELM
[ACLIVTM][^P][^P][ILVMFCT]Q[^P][^P][^P][RK][^P]{4,5}[RKQ][^P][^P]	efhand	LIG_CaM_IQ_9	PF00036	Shared_MERS-CoV_SARS-CoV/CoV-2		ELM
[AVP].[ST][ST][ST]	MATH	DEG_SPOP_SBC_1	PF00917	Shared_MERS-CoV_SARS-CoV/CoV-2		ELM
[DERQ]...L[LVI]	Clat_adaptor_s	TRG_LysEnd_APsAcLL_1	PF01217	Shared_MERS-CoV_SARS-CoV/CoV-2		ELM
[DE]{1,3}.{0,2}W.{1,6}[WF]	Adap_comp_sub	LIG_deltaCOP1_diTrp_1	PF00928	Shared_MERS-CoV_SARS-CoV/CoV-2		ELM
[DSTE][^P][^DEWHFYC]D[GSAN]	Peptidase_C14	CLV_C14_Caspase3-7	PF00656	Shared_MERS-CoV_SARS-CoV/CoV-2		ELM
[EDST].{0,2}LVV	Atg8	LIG_LIR_LC3C_4	PF02991	Shared_MERS-CoV_SARS-CoV/CoV-2		ELM
[EDST].{0,2}[WFY]..P	Atg8	LIG_LIR_Apic_2	PF02991	Shared_MERS-CoV_SARS-CoV/CoV-2		ELM
[EDST].{0,2}[WFY]..[ILVFY]	Atg8	LIG_LIR_Nem_3	PF02991	Shared_MERS-CoV_SARS-CoV/CoV-2		ELM
[EDST].{0,2}[WFY][^RKPG][^PG][ILV]	Atg8	LIG_LIR_Gen_1	PF02991	Shared_MERS-CoV_SARS-CoV/CoV-2		ELM
[FLM][^P][^P]([ST])[^DEP][^DE]	Pkinase	MOD_NEK2_1	PF00069	Shared_MERS-CoV_SARS-CoV/CoV-2		ELM
[FYLIMV].FG[DES]F	NTF2	LIG_G3BP_FGDF_1	PF02136	Shared_MERS-CoV_SARS-CoV/CoV-2		ELM
[FYWHIL].DF[PD]	PAN_1	LIG_FXI_DFP_1	PF00024	Shared_MERS-CoV_SARS-CoV/CoV-2		ELM
[ILM][ILMF].{1,2}[ILM].{0,4}K	ThiF	LIG_UBA3_1	PF00899	Shared_MERS-CoV_SARS-CoV/CoV-2		ELM
[ILVMF].[ILMVP][FHY].[DE]	WD40	LIG_APCC_ABBA_1	PF00400	Shared_MERS-CoV_SARS-CoV/CoV-2		ELM
[ILV].(Y)..[ILV]	SH2	LIG_TYR_ITIM	PF00017	Shared_MERS-CoV_SARS-CoV/CoV-2		ELM
[KR]..[ILVM][FHY].[DE]	WD40	LIG_APCC_ABBAyCdc20_2	PF00400	Shared_MERS-CoV_SARS-CoV/CoV-2		ELM
[KR]R.	Peptidase_S8	CLV_PCSK_KEX2_1	PF00082	Shared_MERS-CoV_SARS-CoV/CoV-2		ELM
[KR]{0,2}[KR].{0,2}[KR].{2,4}[ILVM].[ILVF]	Pkinase	DOC_MAPK_gen_1	PF00069	Shared_MERS-CoV_SARS-CoV/CoV-2		ELM
[LIVMPFA].[LIV].{1,2}[LIVMP].{4,6}[LIV]..[RK][RK]	Pkinase	DOC_MAPK_RevD_3	PF00069	Shared_MERS-CoV_SARS-CoV/CoV-2		ELM
[LIVMP].{0,2}(T)P..([ST])	WD40	DEG_SCF_FBW7_1	PF00400	Shared_MERS-CoV_SARS-CoV/CoV-2		ELM
[PA][^P][^FYWIL]S[^P]	MATH	DOC_USP7_MATH_1	PF00917	Shared_MERS-CoV_SARS-CoV/CoV-2		ELM
[PSAT].[QE]E	MATH	LIG_TRAF2_1	PF00917	Shared_MERS-CoV_SARS-CoV/CoV-2		ELM
[RK]..(S)[VI]..	Pkinase	MOD_PK_1	PF00069	Shared_MERS-CoV_SARS-CoV/CoV-2		ELM
[RK].[AILMFV][LTKF].	Peptidase_S8	CLV_PCSK_SKI1_1	PF00082	Shared_MERS-CoV_SARS-CoV/CoV-2		ELM
[RK].{2,4}[LIVMP].[LIV].[LIVMF]	Pkinase	DOC_MAPK_MEF2A_6	PF00069	Shared_MERS-CoV_SARS-CoV/CoV-2		ELM
[RK][RK].([ST])[^P]..	Pkinase	MOD_PKA_1	PF00069	Shared_MERS-CoV_SARS-CoV/CoV-2		ELM
[RK][^P][^P][LIM].L.[LIVMF].	Pkinase	DOC_MAPK_NFAT4_5	PF00069	Shared_MERS-CoV_SARS-CoV/CoV-2		ELM
[SDE].{0,5}[DE].(K).{0,1}[AIFLMPSTV]	UQ_con	MOD_SUMO_rev_2	PF00179	Shared_MERS-CoV_SARS-CoV/CoV-2		ELM
[VILMAFP](K).E	UQ_con	MOD_SUMO_for_1	PF00179	Shared_MERS-CoV_SARS-CoV/CoV-2		ELM
[VILPF].{1,3}L.I(S)	IRF-3	LIG_IRF3_LxIS_1	PF10401	Shared_MERS-CoV_SARS-CoV/CoV-2		ELM
[WYPCAG][^P][^P]([ST])[IFCVML][KRHYF]	Pkinase	MOD_NEK2_2	PF00069	Shared_MERS-CoV_SARS-CoV/CoV-2		ELM
[^P]L[^P][^P]LL[^P]	Hormone_recep	LIG_NRBOX	PF00104	Shared_MERS-CoV_SARS-CoV/CoV-2		ELM
D(S)G.{2,3}([ST])	WD40	DEG_SCF_TRCP1_1	PF00400	MERS-CoV exclusive		ELM
F..[FWY][DE][FY]	Pkinase	DOC_AGCK_PIF_2	PF00069	MERS-CoV exclusive		ELM
PPLP	WW	LIG_WW_2	PF00397	MERS-CoV exclusive		ELM
[DEN]..(Y)..[LI].{6,12}(Y)..[LI]	SH2	LIG_TYR_ITAM	PF00017	MERS-CoV exclusive		ELM
[FY].L.P	TRF	LIG_TRFH_1	PF08558	MERS-CoV exclusive		ELM
[ILV]..R[VF][GS].	Trypsin	CLV_MEL_PAP_1	PF00089	MERS-CoV exclusive		ELM
[LIVMP].{0,2}(T)P..E	WD40	DEG_SCF_FBW7_2	PF00400	MERS-CoV exclusive		ELM
[RKY]..P..P	SH3_1	LIG_SH3_1	PF00018	MERS-CoV exclusive		ELM
[RK]P[^P][^P]L.[LIVMF]	Pkinase	DOC_MAPK_JIP1_4	PF00069	MERS-CoV exclusive		ELM
....[LIFVYMTE][ASGC][^P]{2}L[^P]{2}[IVMTL][GACS][D][^P][FVLMI].	Bcl-2	LIG_BH_BH3_1	PF00452	SARS-CoV/CoV-2 exclusive		ELM
.R..[PGAV][DEIP]G.	Ank	DOC_ANK_TNKS_1	PF00023	SARS-CoV/CoV-2 exclusive		ELM
DP[FW]	Alpha_adaptin_C	LIG_AP2alpha_2	PF02296	SARS-CoV/CoV-2 exclusive		ELM
L[^P]{2,2}[HI]I[^P]{2,2}[IAV][IL]	Hormone_recep	LIG_CORNRBOX	PF00104	SARS-CoV/CoV-2 exclusive		ELM
R.R..([ST])[^P]..	Pkinase	MOD_PKB_1	PF00069	SARS-CoV/CoV-2 exclusive		ELM
W[^P][^P][^P][IL][^P][AGS][AT]	EF_hand_7	LIG_CaM_NSCaTE_8	PF13499	SARS-CoV/CoV-2 exclusive		ELM
[DEN][DEN].{2,3}[ILMVA][DEN][DEN]L	HEAT	DOC_PIKK_1	PF02985	SARS-CoV/CoV-2 exclusive		ELM
