# Supplementary material for: The analysis on the human protein domain targets and host-like interacting motifs for the MERS-CoV and SARS-CoV/CoV-2 infers the molecular mimicry of coronavirus
Source: PLoS One. 2021 Feb 17;16(2):e0246901. doi: 10.1371/journal.pone.0246901 (PMC7888644; doi:10.1371/journal.pone.0246901)
Supplement: S6 File — (XLSX) [file pone.0246901.s007.xlsx]

## Sheet: File S6
term_id	nAnno	nGroup	nOverlap	zscore	pvalue	adjp	term_name	term_namespace	term_distance	members	Sharedness
GO:0005978	91	21	4	4.52	0.00022	0.0024	glycogen biosynthetic process	biological_process	8	PF00656,PF00026,PF00082,PF00089	Shared_MERS-CoV_SARS-CoV/CoV-2
GO:0006112	93	21	4	4.45	0.00025	0.0024	energy reserve metabolic process	biological_process	5	PF00656,PF00026,PF00082,PF00089	Shared_MERS-CoV_SARS-CoV/CoV-2
GO:0005977	93	21	4	4.45	0.00025	0.0024	glycogen metabolic process	biological_process	6	PF00656,PF00026,PF00082,PF00089	Shared_MERS-CoV_SARS-CoV/CoV-2
GO:0009250	98	21	4	4.3	0.00032	0.0024	glucan biosynthetic process	biological_process	7	PF00656,PF00026,PF00082,PF00089	Shared_MERS-CoV_SARS-CoV/CoV-2
GO:0044042	102	21	4	4.19	0.00038	0.0024	glucan metabolic process	biological_process	5	PF00656,PF00026,PF00082,PF00089	Shared_MERS-CoV_SARS-CoV/CoV-2
GO:0006073	102	21	4	4.19	0.00038	0.0024	cellular glucan metabolic process	biological_process	6	PF00656,PF00026,PF00082,PF00089	Shared_MERS-CoV_SARS-CoV/CoV-2
GO:0033692	103	21	4	4.16	0.0004	0.0024	cellular polysaccharide biosynthetic process	biological_process	6	PF00656,PF00026,PF00082,PF00089	Shared_MERS-CoV_SARS-CoV/CoV-2
GO:0000271	104	21	4	4.13	0.00042	0.0024	polysaccharide biosynthetic process	biological_process	5	PF00656,PF00026,PF00082,PF00089	Shared_MERS-CoV_SARS-CoV/CoV-2
GO:0044264	107	21	4	4.05	0.00048	0.0024	cellular polysaccharide metabolic process	biological_process	5	PF00656,PF00026,PF00082,PF00089	Shared_MERS-CoV_SARS-CoV/CoV-2
GO:0034637	108	21	4	4.02	0.0005	0.0024	cellular carbohydrate biosynthetic process	biological_process	4	PF00656,PF00026,PF00082,PF00089	Shared_MERS-CoV_SARS-CoV/CoV-2
GO:0005976	119	21	4	3.76	0.00078	0.0032	polysaccharide metabolic process	biological_process	4	PF00656,PF00026,PF00082,PF00089	Shared_MERS-CoV_SARS-CoV/CoV-2
GO:0016051	119	21	4	3.76	0.00078	0.0032	carbohydrate biosynthetic process	biological_process	4	PF00656,PF00026,PF00082,PF00089	Shared_MERS-CoV_SARS-CoV/CoV-2
GO:0044262	127	21	4	3.58	0.001	0.0039	cellular carbohydrate metabolic process	biological_process	3	PF00656,PF00026,PF00082,PF00089	Shared_MERS-CoV_SARS-CoV/CoV-2
GO:0034645	282	21	6	3.24	0.0014	0.0049	cellular macromolecule biosynthetic process	biological_process	4	PF00366,PF00656,PF00833,PF00026,PF00082,PF00089	Shared_MERS-CoV_SARS-CoV/CoV-2
GO:0009059	295	21	6	3.11	0.0018	0.006	macromolecule biosynthetic process	biological_process	4	PF00366,PF00656,PF00833,PF00026,PF00082,PF00089	Shared_MERS-CoV_SARS-CoV/CoV-2
GO:0044723	167	21	4	2.89	0.0035	0.011	single-organism carbohydrate metabolic process	biological_process	4	PF00656,PF00026,PF00082,PF00089	Shared_MERS-CoV_SARS-CoV/CoV-2
GO:0005975	187	21	4	2.62	0.0058	0.017	carbohydrate metabolic process	biological_process	3	PF00656,PF00026,PF00082,PF00089	Shared_MERS-CoV_SARS-CoV/CoV-2
GO:0044710	1076	21	12	2.34	0.0064	0.017	single-organism metabolic process	biological_process	2	PF02747,PF00366,PF00656,PF00833,PF01652,PF00026,PF07714,PF00069,PF00082,PF00089,PF10584,PF00104	Shared_MERS-CoV_SARS-CoV/CoV-2
GO:0044249	751	21	9	2.14	0.012	0.031	cellular biosynthetic process	biological_process	3	PF00366,PF00656,PF00833,PF01652,PF00026,PF00082,PF00089,PF10584,PF00104	Shared_MERS-CoV_SARS-CoV/CoV-2
GO:1901576	775	21	9	2.04	0.015	0.036	organic substance biosynthetic process	biological_process	3	PF00366,PF00656,PF00833,PF01652,PF00026,PF00082,PF00089,PF10584,PF00104	Shared_MERS-CoV_SARS-CoV/CoV-2
GO:0009058	785	21	9	2	0.016	0.038	biosynthetic process	biological_process	2	PF00366,PF00656,PF00833,PF01652,PF00026,PF00082,PF00089,PF10584,PF00104	Shared_MERS-CoV_SARS-CoV/CoV-2
GO:0044260	793	21	9	1.97	0.017	0.039	cellular macromolecule metabolic process	biological_process	3	PF00366,PF01221,PF00656,PF00833,PF10401,PF00026,PF00082,PF00089,PF00104	Shared_MERS-CoV_SARS-CoV/CoV-2
GO:0015980	460	21	6	1.89	0.021	0.046	energy derivation by oxidation of organic compounds	biological_process	4	PF00656,PF00026,PF07714,PF00069,PF00082,PF00089	Shared_MERS-CoV_SARS-CoV/CoV-2
GO:0006091	471	21	6	1.83	0.024	0.048	generation of precursor metabolites and energy	biological_process	3	PF00656,PF00026,PF07714,PF00069,PF00082,PF00089	Shared_MERS-CoV_SARS-CoV/CoV-2
GO:0055114	476	21	6	1.8	0.025	0.048	oxidation-reduction process	biological_process	3	PF00656,PF00026,PF07714,PF00069,PF00082,PF00089	Shared_MERS-CoV_SARS-CoV/CoV-2
GO:0043170	838	21	9	1.78	0.026	0.048	macromolecule metabolic process	biological_process	3	PF00366,PF01221,PF00656,PF00833,PF10401,PF00026,PF00082,PF00089,PF00104	Shared_MERS-CoV_SARS-CoV/CoV-2
GO:0071704	1544	21	13	1.31	0.062	0.11	organic substance metabolic process	biological_process	2	PF02747,PF00366,PF01221,PF00656,PF00833,PF01652,PF10401,PF00026,PF00082,PF00089,PF10584,PF01857,PF00104	Shared_MERS-CoV_SARS-CoV/CoV-2
GO:0008152	1883	21	15	1.24	0.069	0.12	metabolic process	biological_process	1	PF02747,PF00366,PF01221,PF00656,PF00833,PF01652,PF10401,PF00026,PF07714,PF00069,PF00082,PF00089,PF10584,PF01857,PF00104	Shared_MERS-CoV_SARS-CoV/CoV-2
GO:0044237	1749	21	14	1.17	0.08	0.14	cellular metabolic process	biological_process	2	PF00366,PF01221,PF00656,PF00833,PF01652,PF10401,PF00026,PF07714,PF00069,PF00082,PF00089,PF10584,PF01857,PF00104	Shared_MERS-CoV_SARS-CoV/CoV-2
GO:0071840	578	21	5	0.718	0.16	0.26	cellular component organization or biogenesis	biological_process	1	PF00366,PF00833,PF00928,PF10401,PF00104	Shared_MERS-CoV_SARS-CoV/CoV-2
GO:0044238	1150	21	9	0.708	0.17	0.27	primary metabolic process	biological_process	2	PF01221,PF00656,PF01652,PF10401,PF00026,PF00082,PF00089,PF10584,PF00104	Shared_MERS-CoV_SARS-CoV/CoV-2
GO:0006807	1003	21	8	0.711	0.17	0.27	nitrogen compound metabolic process	biological_process	2	PF00366,PF01221,PF00833,PF01652,PF10401,PF10584,PF01857,PF00104	Shared_MERS-CoV_SARS-CoV/CoV-2
GO:0050896	474	21	4	0.575	0.18	0.27	response to stimulus	biological_process	1	PF00229,PF00790,PF00928,PF02136	Shared_MERS-CoV_SARS-CoV/CoV-2
GO:0006259	356	21	3	0.485	0.19	0.27	DNA metabolic process	biological_process	5	PF01221,PF10401,PF00104	Shared_MERS-CoV_SARS-CoV/CoV-2
GO:0046483	752	21	6	0.585	0.2	0.27	heterocycle metabolic process	biological_process	3	PF01221,PF01652,PF10401,PF10584,PF01857,PF00104	Shared_MERS-CoV_SARS-CoV/CoV-2
GO:1901566	378	21	3	0.376	0.22	0.3	organonitrogen compound biosynthetic process	biological_process	4	PF00366,PF00833,PF01652	Shared_MERS-CoV_SARS-CoV/CoV-2
GO:0006725	786	21	6	0.463	0.23	0.3	cellular aromatic compound metabolic process	biological_process	3	PF01221,PF01652,PF10401,PF10584,PF01857,PF00104	Shared_MERS-CoV_SARS-CoV/CoV-2
GO:1901360	815	21	6	0.363	0.26	0.34	organic cyclic compound metabolic process	biological_process	3	PF01221,PF01652,PF10401,PF10584,PF01857,PF00104	Shared_MERS-CoV_SARS-CoV/CoV-2
GO:1901564	545	21	4	0.274	0.27	0.34	organonitrogen compound metabolic process	biological_process	3	PF00366,PF00833,PF01652,PF01857	Shared_MERS-CoV_SARS-CoV/CoV-2
GO:0044281	419	21	3	0.186	0.28	0.35	small molecule metabolic process	biological_process	3	PF01652,PF10584,PF00104	Shared_MERS-CoV_SARS-CoV/CoV-2
GO:0006139	580	21	4	0.138	0.32	0.38	nucleobase-containing compound metabolic process	biological_process	3	PF01221,PF10401,PF10584,PF00104	Shared_MERS-CoV_SARS-CoV/CoV-2
GO:0090304	457	21	3	0.0245	0.34	0.4	nucleic acid metabolic process	biological_process	4	PF01221,PF10401,PF00104	Shared_MERS-CoV_SARS-CoV/CoV-2
GO:0009987	2428	21	16	0.135	0.36	0.41	cellular process	biological_process	1	PF00366,PF01221,PF00656,PF00790,PF00833,PF00928,PF01652,PF10401,PF00026,PF07714,PF00069,PF00082,PF00089,PF10584,PF01857,PF00104	Shared_MERS-CoV_SARS-CoV/CoV-2
GO:0016043	472	21	3	-0.0362	0.37	0.41	cellular component organization	biological_process	2	PF00928,PF10401,PF00104	Shared_MERS-CoV_SARS-CoV/CoV-2
GO:0034641	769	21	5	0.00889	0.38	0.41	cellular nitrogen compound metabolic process	biological_process	3	PF01221,PF01652,PF10401,PF10584,PF00104	Shared_MERS-CoV_SARS-CoV/CoV-2
GO:0065007	639	21	4	-0.0772	0.4	0.43	biological regulation	biological_process	1	PF00229,PF01221,PF00928,PF00001	Shared_MERS-CoV_SARS-CoV/CoV-2
GO:0050789	557	21	3	-0.353	0.5	0.52	regulation of biological process	biological_process	2	PF01221,PF00928,PF00001	Shared_MERS-CoV_SARS-CoV/CoV-2
GO:0044763	1087	21	6	-0.484	0.59	0.6	single-organism cellular process	biological_process	2	PF00366,PF00790,PF00833,PF00928,PF10401,PF00104	Shared_MERS-CoV_SARS-CoV/CoV-2
GO:0044699	1313	21	7	-0.672	0.67	0.67	single-organism process	biological_process	1	PF00366,PF00452,PF00790,PF00833,PF00928,PF10401,PF00104	Shared_MERS-CoV_SARS-CoV/CoV-2
GO:0015459	119	42	14	10.5	3.2e-12	2.7e-11	potassium channel regulator activity	molecular_function	2	PF00307,PF00397,PF00439,PF00400,PF00498,PF00514,PF00595,PF00628,PF00856,PF00928,PF00917,PF02213,PF00023,PF00018	Shared_MERS-CoV_SARS-CoV/CoV-2
GO:0019870	119	42	14	10.5	3.2e-12	2.7e-11	potassium channel inhibitor activity	molecular_function	3	PF00307,PF00397,PF00439,PF00400,PF00498,PF00514,PF00595,PF00628,PF00856,PF00928,PF00917,PF02213,PF00023,PF00018	Shared_MERS-CoV_SARS-CoV/CoV-2
GO:0016248	129	42	14	10	1.1e-11	4e-11	channel inhibitor activity	molecular_function	2	PF00307,PF00397,PF00439,PF00400,PF00498,PF00514,PF00595,PF00628,PF00856,PF00928,PF00917,PF02213,PF00023,PF00018	Shared_MERS-CoV_SARS-CoV/CoV-2
GO:0008200	129	42	14	10	1.1e-11	4e-11	ion channel inhibitor activity	molecular_function	3	PF00307,PF00397,PF00439,PF00400,PF00498,PF00514,PF00595,PF00628,PF00856,PF00928,PF00917,PF02213,PF00023,PF00018	Shared_MERS-CoV_SARS-CoV/CoV-2
GO:0016247	130	42	14	9.96	1.2e-11	4e-11	channel regulator activity	molecular_function	1	PF00307,PF00397,PF00439,PF00400,PF00498,PF00514,PF00595,PF00628,PF00856,PF00928,PF00917,PF02213,PF00023,PF00018	Shared_MERS-CoV_SARS-CoV/CoV-2
GO:0060089	112	42	3	1.38	0.05	0.12	molecular transducer activity	molecular_function	1	PF00583,PF10584,PF00149	Shared_MERS-CoV_SARS-CoV/CoV-2
GO:0004871	112	42	3	1.38	0.05	0.12	signal transducer activity	molecular_function	2	PF00583,PF10584,PF00149	Shared_MERS-CoV_SARS-CoV/CoV-2
GO:0004553	180	42	3	0.517	0.19	0.39	hydrolase activity, hydrolyzing O-glycosyl compounds	molecular_function	4	PF00658,PF01652,PF00076	Shared_MERS-CoV_SARS-CoV/CoV-2
GO:0016798	189	42	3	0.429	0.21	0.39	hydrolase activity, acting on glycosyl bonds	molecular_function	3	PF00658,PF01652,PF00076	Shared_MERS-CoV_SARS-CoV/CoV-2
GO:0016772	332	42	5	0.442	0.23	0.39	transferase activity, transferring phosphorus-containing groups	molecular_function	3	PF00583,PF01426,PF02148,PF00001,PF10584	Shared_MERS-CoV_SARS-CoV/CoV-2
GO:0016301	210	42	3	0.24	0.27	0.41	kinase activity	molecular_function	4	PF00583,PF02148,PF10584	Shared_MERS-CoV_SARS-CoV/CoV-2
GO:0022857	290	42	3	-0.346	0.5	0.7	transmembrane transporter activity	molecular_function	2	PF02174,PF00082,PF00089	Shared_MERS-CoV_SARS-CoV/CoV-2
GO:0005215	321	42	3	-0.535	0.58	0.76	transporter activity	molecular_function	1	PF02174,PF00082,PF00089	Shared_MERS-CoV_SARS-CoV/CoV-2
GO:0016740	767	42	8	-0.588	0.65	0.78	transferase activity	molecular_function	2	PF00366,PF00583,PF00656,PF01426,PF00833,PF02148,PF00001,PF10584	Shared_MERS-CoV_SARS-CoV/CoV-2
GO:0005488	730	42	5	-1.55	0.92	1	binding	molecular_function	1	PF00229,PF00026,PF00004,PF07714,PF00069	Shared_MERS-CoV_SARS-CoV/CoV-2
GO:0016787	690	42	3	-2.16	0.98	1	hydrolase activity	molecular_function	2	PF00658,PF01652,PF00076	Shared_MERS-CoV_SARS-CoV/CoV-2
GO:0003824	2241	42	17	-3.63	1	1	catalytic activity	molecular_function	1	PF02747,PF00366,PF00583,PF00656,PF00658,PF01426,PF00833,PF00899,PF02146,PF02148,PF01652,PF10401,PF00001,PF00076,PF10584,PF00125,PF00104	Shared_MERS-CoV_SARS-CoV/CoV-2
GO:0016247	130	3	3	8.63	0	0	channel regulator activity	molecular_function	1	PF00515,PF02985,PF01399	SARS-CoV/CoV-2 Exclusive
GO:0015459	119	3	3	9.04	0	0	potassium channel regulator activity	molecular_function	2	PF00515,PF02985,PF01399	SARS-CoV/CoV-2 Exclusive
GO:0016248	129	3	3	8.67	0	0	channel inhibitor activity	molecular_function	2	PF00515,PF02985,PF01399	SARS-CoV/CoV-2 Exclusive
GO:0019870	119	3	3	9.04	0	0	potassium channel inhibitor activity	molecular_function	3	PF00515,PF02985,PF01399	SARS-CoV/CoV-2 Exclusive
GO:0008200	129	3	3	8.67	0	0	ion channel inhibitor activity	molecular_function	3	PF00515,PF02985,PF01399	SARS-CoV/CoV-2 Exclusive
GO:0005515	445	5	3	3.09	0.0014	0.0054	protein binding	molecular_function	2	PF00160,PF00227,PF08558	MER-CoV Exclusive
GO:0005488	730	5	3	2.08	0.0092	0.015	binding	molecular_function	1	PF00160,PF00227,PF08558	MER-CoV Exclusive
GO:0016740	767	5	3	1.98	0.011	0.015	transferase activity	molecular_function	2	PF08558,PF01433,PF01777	MER-CoV Exclusive
GO:0003824	2241	5	3	-0.319	0.46	0.46	catalytic activity	molecular_function	1	PF08558,PF01433,PF01777	MER-CoV Exclusive
GO:0009987	2428	3	3	1	0	0	cellular process	biological_process	1	PF00160,PF00227,PF01777	MER-CoV Exclusive
GO:0044699	1313	3	3	2.1	0	0	single-organism process	biological_process	1	PF00160,PF00227,PF01777	MER-CoV Exclusive
GO:0044763	1087	3	3	2.44	0	0	single-organism cellular process	biological_process	2	PF00160,PF00227,PF01777	MER-CoV Exclusive
