# Supplementary material for: The analysis on the human protein domain targets and host-like interacting motifs for the MERS-CoV and SARS-CoV/CoV-2 infers the molecular mimicry of coronavirus
Source: PLoS One. 2021 Feb 17;16(2):e0246901. doi: 10.1371/journal.pone.0246901 (PMC7888644; doi:10.1371/journal.pone.0246901)
Supplement: S7 File — (XLSX) [file pone.0246901.s008.xlsx]

## Sheet: File S7
Protein	Regexp	Matched Seq	Matched Position	IEDB ID	IEDB Seq	MHC Res	PMID	Author	Database motif source	Disease
ORF1ab	[DE]..[FH]...F	DTDFVNEF	[5130,5137]	1075008	NRDVDTDFVNEFYAY	T cell		Adaptive Biotechnologies	3DID	SARS-CoV2
ORF1ab	H..L...L	HAFLCLFL	[3633,3640]	1074887	FLCLFLLPSLATV	T cell		Adaptive Biotechnologies	3DID	SARS-CoV2
ORF1ab	L...E..L	LLNKEMYL	[3184,3191]	16737	FLLNKEMYL	T cell		Adaptive Biotechnologies	3DID	SARS-CoV2
ORF1ab	L...E..L	LLNKEMYL	[3184,3191]	16737	FLLNKEMYL	T cell	PMID:32913053	Jennifer R Habel;	3DID	SARS-CoV2
ORF1ab	L..D...Y	LYYDSMSY	[4906,4913]	54847	RLYYDSMSY	T cell		Adaptive Biotechnologies	3DID	SARS-CoV2
ORF1ab	...([ST])...[ST]	ILASFSAS	[476,483]	1074843	AIILASFSAST	T cell		Adaptive Biotechnologies	ELM	SARS-CoV2
ORF1ab	...([ST])...[ST]	MFTSDLAT	[585,592]	1087413	TSDLATNNLVVMAY	T cell		Adaptive Biotechnologies	ELM	SARS-CoV2
ORF1ab	...([ST])...[ST]	YYHTTDPS	[1634,1641]	1074924	HTTDPSFLGRY	T cell		Adaptive Biotechnologies	ELM	SARS-CoV2
ORF1ab	...([ST])...[ST]	YLKSPNFS	[2217,2224]	1074856	ASFNYLKSPNFSK	T cell		Adaptive Biotechnologies	ELM	SARS-CoV2
ORF1ab	...([ST])...[ST]	SKHTDFSS	[2797,2804]	1074923	HTDFSSEIIGY	T cell		Adaptive Biotechnologies	ELM	SARS-CoV2
ORF1ab	...([ST])...[ST]	SEISMDNS	[4112,4119]	1075043	SEISMDNSPNL	T cell		Adaptive Biotechnologies	ELM	SARS-CoV2
ORF1ab	...([ST])...[ST]	CFNSTYAS	[5157,5164]	1087379	LSDDAVVCFNSTY	T cell		Adaptive Biotechnologies	ELM	SARS-CoV2
ORF1ab	...([ST])...[ST]	MMISAGFS	[6425,6432]	42128	MMISAGFSL	T cell		Adaptive Biotechnologies	ELM	SARS-CoV2
ORF1ab	...([ST])...[ST]	NTFTRLQS	[6446,6453]	44927	NLWNTFTRL	T cell		Adaptive Biotechnologies	ELM	SARS-CoV2
ORF1ab	..(T)..[ILV].	KLTDNVY	[1033,1039]	1075123	YLKLTDNVYIK	T cell		Adaptive Biotechnologies	ELM	SARS-CoV2
ORF1ab	..(T)..[ILV].	KITEEVG	[2085,2091]	1074941	ITEEVGHTDLMAAY	T cell		Adaptive Biotechnologies	ELM	SARS-CoV2
ORF1ab	..(T)..[ILV].	SSTFNVP	[2599,2605]	1075063	SSTFNVPMEKLK	T cell		Adaptive Biotechnologies	ELM	SARS-CoV2
ORF1ab	..(T)..[ILV].	RFTTTLN	[3485,3491]	16786	FLNRFTTTL	T cell		Adaptive Biotechnologies	ELM	SARS-CoV2
ORF1ab	..(T)..[ILV].	GATVVIG	[4976,4982]	5209	ATVVIGTSK	T cell		Adaptive Biotechnologies	ELM	SARS-CoV2
ORF1ab	..(T)..[ILV].	VDTDFVN	[5129,5135]	1075008	NRDVDTDFVNEFYAY	T cell		Adaptive Biotechnologies	ELM	SARS-CoV2
ORF1ab	..(T)..[ILV].	LPTQTVD	[5852,5858]	27078	ILGLPTQTV	T cell		Adaptive Biotechnologies	ELM	SARS-CoV2
ORF1ab	..(T)..[ILV].	IMTRCLA	[6200,6206]	2027	AIMTRCLAV	T cell		Adaptive Biotechnologies	ELM	SARS-CoV2
ORF1ab	..(T)..[ILV].	FDTYNLW	[6439,6445]	32976	KQFDTYNLW	T cell		Adaptive Biotechnologies	ELM	SARS-CoV2
ORF1ab	..(T)..[ILV].	KTTLPVN	[6498,6504]	66710	TTLPVNVAF	T cell		Adaptive Biotechnologies	ELM	SARS-CoV2
ORF1ab	..(T)..[ILV].	LNTLTLA	[6852,6858]	74850	YLNTLTLAV	T cell		Adaptive Biotechnologies	ELM	SARS-CoV2
ORF1ab	..(T)..[ILV].	TDPSFLG	[1638,1644]	1074924	HTTDPSFLGRY	T cell		Adaptive Biotechnologies	ELM	SARS-CoV2
ORF1ab	..(T)..[ILV].	FFASFYY	[2386,2392]	74209	YIFFASFYY	T cell		Adaptive Biotechnologies	ELM	SARS-CoV2
ORF1ab	..(T)..[ILV].	NDVSFLA	[3118,3124]	1075072	TFYLTNDVSFL	T cell		Adaptive Biotechnologies	ELM	SARS-CoV2
ORF1ab	..(T)..[ILV].	MPASWVM	[3655,3661]	42260	MPASWVMRI	T cell		Adaptive Biotechnologies	ELM	SARS-CoV2
ORF1ab	..(T)..[ILV].	NVLTLVY	[3713,3719]	1309141	TLMNVLTLV	T cell		Adaptive Biotechnologies	ELM	SARS-CoV2
ORF1ab	..(T)..[ILV].	VVTTVMF	[3747,3753]	1075013	NYSGVVTTVMF	T cell		Adaptive Biotechnologies	ELM	SARS-CoV2
ORF1ab	..(T)..[ILV].	CGGSLYV	[5061,5067]	42972	MVMCGGSLYV	T cell		Adaptive Biotechnologies	ELM	SARS-CoV2
ORF1ab	..(T)..[ILV].	DGGSLYV	[6340,6346]	42972	MVMCGGSLYV	T cell		Adaptive Biotechnologies	ELM	SARS-CoV2
ORF1ab	[FLM][^P][^P]([ST])[^DEP][^DE]	FGATSA	[962,967]	1074955	KPLEFGATSAAL	T cell		Adaptive Biotechnologies	ELM	SARS-CoV2
ORF1ab	[FLM][^P][^P]([ST])[^DEP][^DE]	FFASFY	[2386,2391]	74209	YIFFASFYY	T cell		Adaptive Biotechnologies	ELM	SARS-CoV2
ORF1ab	[FLM][^P][^P]([ST])[^DEP][^DE]	LNGSCG	[3404,3409]	16779	FLNGSCGSV	T cell		Adaptive Biotechnologies	ELM	SARS-CoV2
ORF1ab	[FLM][^P][^P]([ST])[^DEP][^DE]	LVLSVN	[5365,5370]	40459	LVLSVNPYV	T cell		Adaptive Biotechnologies	ELM	SARS-CoV2
ORF1ab	[FLM][^P][^P]([ST])[^DEP][^DE]	LGFSTG	[6034,6039]	38874	LQLGFSTGV	T cell		Adaptive Biotechnologies	ELM	SARS-CoV2
ORF1ab	[FLM][^P][^P]([ST])[^DEP][^DE]	MMISAG	[6425,6430]	42128	MMISAGFSL	T cell		Adaptive Biotechnologies	ELM	SARS-CoV2
ORF1ab	[FLM][^P][^P]([ST])[^DEP][^DE]	LWNTFT	[6444,6449]	44927	NLWNTFTRL	T cell		Adaptive Biotechnologies	ELM	SARS-CoV2
ORF1ab	[EDST].{0,2}[WFY]..[ILVFY]	EASFNYL	[2212,2218]	1074856	ASFNYLKSPNFSK	T cell		Adaptive Biotechnologies	ELM	SARS-CoV2
ORF1ab	[EDST].{0,2}[WFY]..[ILVFY]	TRFFYV	[2335,2340]	1074863	AYILFTRFFYV	T cell		Adaptive Biotechnologies	ELM	SARS-CoV2
ORF1ab	[EDST].{0,2}[WFY]..[ILVFY]	TRFFYV	[2335,2340]	1309121	ILFTRFFYV	T cell	PMID:32913053	Jennifer R Habel;	ELM	SARS-CoV2
ORF1ab	[EDST].{0,2}[WFY]..[ILVFY]	SMWALI	[3732,3737]	1309138	SMWALIISV	T cell	PMID:32913053	Jennifer R Habel;	ELM	SARS-CoV2
ORF1ab	[EDST].{0,2}[WFY]..[ILVFY]	TSFGPL	[4716,4721]	17354	FPPTSFGPL	T cell		Adaptive Biotechnologies	ELM	SARS-CoV2
ORF1ab	[EDST].{0,2}[WFY]..[ILVFY]	SDYDYY	[4843,4848]	28464	ISDYDYYRY	T cell		Adaptive Biotechnologies	ELM	SARS-CoV2
ORF1ab	[EDST].{0,2}[WFY]..[ILVFY]	DKYFDCY	[4869,4875]	71635	VVDKYFDCY	T cell		Adaptive Biotechnologies	ELM	SARS-CoV2
ORF1ab	[EDST].{0,2}[WFY]..[ILVFY]	DDFVEI	[6752,6757]	1074975	LLLDDFVEII	T cell		Adaptive Biotechnologies	ELM	SARS-CoV2
ORF1ab	S..([ST])...	SEISMDN	[4112,4118]	1075043	SEISMDNSPNL	T cell		Adaptive Biotechnologies	ELM	SARS-CoV2
ORF1ab	[EDST].{0,2}[WFY][^RKPG][^PG][ILV]	EASFNYL	[2212,2218]	1074856	ASFNYLKSPNFSK	T cell		Adaptive Biotechnologies	ELM	SARS-CoV2
ORF1ab	[EDST].{0,2}[WFY][^RKPG][^PG][ILV]	SPNFSKL	[2220,2226]	1074856	ASFNYLKSPNFSK	T cell		Adaptive Biotechnologies	ELM	SARS-CoV2
ORF1ab	[EDST].{0,2}[WFY][^RKPG][^PG][ILV]	TRFFYV	[2335,2340]	1074863	AYILFTRFFYV	T cell		Adaptive Biotechnologies	ELM	SARS-CoV2
ORF1ab	[EDST].{0,2}[WFY][^RKPG][^PG][ILV]	TRFFYV	[2335,2340]	1309121	ILFTRFFYV	T cell	PMID:32913053	Jennifer R Habel;	ELM	SARS-CoV2
ORF1ab	[EDST].{0,2}[WFY][^RKPG][^PG][ILV]	SMWALI	[3732,3737]	1309138	SMWALIISV	T cell	PMID:32913053	Jennifer R Habel;	ELM	SARS-CoV2
ORF1ab	[EDST].{0,2}[WFY][^RKPG][^PG][ILV]	DDFVEI	[6752,6757]	1074975	LLLDDFVEII	T cell		Adaptive Biotechnologies	ELM	SARS-CoV2
ORF1ab	...([ST])..E	PEHSLAE	[380,386]	1075046	SEVGPEHSLAEY	T cell		Adaptive Biotechnologies	ELM	SARS-CoV2
ORF1ab	...([ST])..E	EPSTQYE	[942,948]	1074904	GDCEEEEFEPSTQYEY	T cell		Adaptive Biotechnologies	ELM	SARS-CoV2
ORF1ab	..(T)..[DE].	PSTQYEY	[943,949]	1074904	GDCEEEEFEPSTQYEY	T cell		Adaptive Biotechnologies	ELM	SARS-CoV2
ORF1ab	..(T)..[DE].	KYTMADL	[4513,4519]	1075126	YTMADLVYAL	T cell		Adaptive Biotechnologies	ELM	SARS-CoV2
ORF1ab	...([ST])P..	YLKSPNF	[2217,2223]	1074856	ASFNYLKSPNFSK	T cell		Adaptive Biotechnologies	ELM	SARS-CoV2
ORF1ab	...([ST])P..	MDNSPNL	[4116,4122]	1075043	SEISMDNSPNL	T cell		Adaptive Biotechnologies	ELM	SARS-CoV2
ORF1ab	...([ST])Q..	EPSTQYE	[942,948]	1074904	GDCEEEEFEPSTQYEY	T cell		Adaptive Biotechnologies	ELM	SARS-CoV2
ORF1ab	...([ST])Q..	YMNSQGL	[3822,3828]	17657	FRYMNSQGL	T cell		Adaptive Biotechnologies	ELM	SARS-CoV2
ORF1ab	...([ST])Q..	GLPTQTV	[5851,5857]	27078	ILGLPTQTV	T cell		Adaptive Biotechnologies	ELM	SARS-CoV2
ORF1ab	...([ST])Q..	YLKSPN	[2217,2222]	1074856	ASFNYLKSPNFSK	T cell		Adaptive Biotechnologies	ELM	SARS-CoV2
ORF1ab	...([ST])Q..	MDNSPN	[4116,4121]	1075043	SEISMDNSPNL	T cell		Adaptive Biotechnologies	ELM	SARS-CoV2
ORF1ab	[SDE].{0,5}[DE].(K).{0,1}[AIFLMPSTV]	SSEYKGP	[1856,1862]	1075047	SEYKGPITDVFYKENSY	T cell		Adaptive Biotechnologies	ELM	SARS-CoV2
ORF1ab	[RK].{2,4}[LIVMP].[LIV].[LIVMF]	KHAFLCLFL	[3632,3640]	1074887	FLCLFLLPSLATV	T cell		Adaptive Biotechnologies	ELM	SARS-CoV2
ORF1ab	[RK].{2,4}[LIVMP].[LIV].[LIVMF]	KTTLPVNV	[6498,6505]	66710	TTLPVNVAF	T cell		Adaptive Biotechnologies	ELM	SARS-CoV2
ORF1ab	[KR]{0,2}[KR].{0,2}[KR].{2,4}[ILVM].[ILVF]	KAPKEIIFL	[734,742]	1074848	APKEIIFLEGETL	T cell		Adaptive Biotechnologies	ELM	SARS-CoV2
ORF1ab	.R.([ST])[^P]..	NRFTTTL	[3484,3490]	16786	FLNRFTTTL	T cell		Adaptive Biotechnologies	ELM	SARS-CoV2
ORF1ab	.R.([ST])[^P]..	YRGTTTY	[5535,5541]	71917	VVYRGTTTY	T cell		Adaptive Biotechnologies	ELM	SARS-CoV2
ORF1ab	.R.([ST])[^P]..	CGGSLY	[5061,5066]	42972	MVMCGGSLYV	T cell		Adaptive Biotechnologies	ELM	SARS-CoV2
ORF1ab	..[RK].{0,1}[VIL][^P][FW].	APKEIIFL	[735,742]	1074848	APKEIIFLEGETL	T cell		Adaptive Biotechnologies	ELM	SARS-CoV2
ORF1ab	..[RK].{0,1}[VIL][^P][FW].	QGKPLEFG	[956,963]	1074955	KPLEFGATSAAL	T cell		Adaptive Biotechnologies	ELM	SARS-CoV2
ORF1ab	..[RK].{0,1}[VIL][^P][FW].	DIRQLLFV	[4857,4864]	55444	RQLLFVVEV	T cell		Adaptive Biotechnologies	ELM	SARS-CoV2
ORF1ab	[ILM][ILMF].{1,2}[ILM].{0,4}K]	LMNVLTLVYK	[3711,3720]	1309141	TLMNVLTLV	T cell	PMID:32913053	Jennifer R Habel;	ELM	SARS-CoV2
ORF1ab	[ILV].(Y)..[ILV]	VAYRKV	[116,121]	1075101	VPHVGEIPVAYRKVLL	T cell		Adaptive Biotechnologies	ELM	SARS-CoV2
ORF1ab	[EDST].{0,2}[WFY]..P	SEYKGP	[1857,1862]	1075047	SEYKGPITDVFYKENSY	T cell		Adaptive Biotechnologies	ELM	SARS-CoV2
ORF1ab	[EDST].{0,2}[WFY]..P	STFNVP	[2600,2605]	1075063	SSTFNVPMEKLK	T cell		Adaptive Biotechnologies	ELM	SARS-CoV2
ORF1ab	[EDST].{0,2}[WFY]..P	QPILLL	[2567,2572]	51443	QLMCQPILLL	T cell		Adaptive Biotechnologies	ELM	SARS-CoV2
ORF1ab	Y....L[VILMF]	YTMADLV	[4514,4520]	1075126	YTMADLVYAL	T cell		Adaptive Biotechnologies	ELM	SARS-CoV2
ORF1ab	Y....L[VILMF]	YTMADLV	[4514,4520]	65176	TMADLVYAL	T cell	PMID:32913053	Jennifer R Habel;	ELM	SARS-CoV2
ORF1ab	..P.E..[FYWHDE].	KAPKEIIFL	[734,742]	1074848	APKEIIFLEGETL	T cell		Adaptive Biotechnologies	ELM	SARS-CoV2
ORF1ab	[ILVMF].[ILMVP][FHY].[DE]	VQLHND	[3892,3897]	1169536	SKLWAQCVQLHNDIL	T cell	PMID:32668444	Nina Le Bert;	ELM	SARS-CoV2
ORF1ab	.R..L..[LIVM].	IRQLLFVVE	[4858,4866]	55444	RQLLFVVEV	T cell		Adaptive Biotechnologies	ELM	SARS-CoV2
ORF1ab	.[FYH].[IVM][^WFYP][^WFYP][ILM][ILMV].	KYTMADLVY	[4513,4521]	1075126	YTMADLVYAL	T cell		Adaptive Biotechnologies	ELM	SARS-CoV2
ORF1ab	.[FYH].[IVM][^WFYP][^WFYP][ILM][ILMV].	KYTMADLVY	[4513,4521]	65176	TMADLVYAL	T cell	PMID:32913053	Jennifer R Habel;	ELM	SARS-CoV2
ORF1ab	[LIVMPFA].[LIV].{1,2}[LIVMP].{4,6}[LIV]..[RK][RK]	VLVPHVGEIPVAYRK	[106,120]	1075101	VPHVGEIPVAYRKVLL	T cell		Adaptive Biotechnologies	ELM	SARS-CoV2
ORF1ab	.(S)..F.K	KSPNFSK	[2219,2225]	1074856	ASFNYLKSPNFSK	T cell		Adaptive Biotechnologies	ELM	SARS-CoV2
ORF1ab	[KR]..[ILVM][FHY].[DE]	KEIIFLE	[737,743]	1074848	APKEIIFLEGETL	T cell		Adaptive Biotechnologies	ELM	SARS-CoV2
ORF1ab	[EDST].{0,2}LVV	TNNLVV	[592,597]	1087413	TSDLATNNLVVMAY	T cell		Adaptive Biotechnologies	ELM	SARS-CoV2
S	[FL..][ILV…][LV]	FKNLREFV	[186,193]	10721	DVSEKSGNFKHLREFVF	B cell	PMID:15356154	Yuxian He;	3DID	SARS-CoV
S	[FL..][ILV…][LV]	FKNLREFV	[186,193]	16376	FKHLREFVFKNKDGFLY	B cell	PMID:15356154	Yuxian He;	3DID	SARS-CoV
S	[FL..][ILV…][LV]	FKNLREFV	[186,193]	1309478	GNFKNLREFVFKNIDGYFKI	B cell	PMID:32844713	Zhigang Yi;	3DID	SARS-CoV
S	[FL..][ILV…][LV]	FKNLREFV	[186,193]	1309546	PFLMDLEGKQGNFKNLREFV	B cell	PMID:32844713	Zhigang Yi;	3DID	SARS-CoV
S	[FL..][ILV…][LV]	FSALEPLV	[220,227]	1071585	NLVRDLPQGFSALEP	T cell	PMID:32887977	Yanchun Peng	3DID	SARS-CoV2
S	[FL..][ILV…][LV]	LTVLPPLL	[858,865]	1075094	VLPPLLTDEMIAQYT	T cell		Adaptive Biotechnologies	3DID	SARS-CoV2
S	[FL..][ILV…][LV]	LTVLPPLL	[858,865]	1309532	NGLTVLPPLLTDEMIAQYTS	B cell	PMID:32844713	Zhigang Yi	3DID	SARS-CoV2
S	[FL..][ILV…][LV]	LTVLPPLL	[858,865]	69699	VLPPLLTDDMIAAYTAA	B cell	PMID:15356154	Yuxian He;	3DID	SARS-CoV2
S	[FL..][ILV…][LV]	LTVLPPLL	[858,865]	3983	AQKFNGLTVLPPLLTDD	B cell	PMID:15356154	Yuxian He	3DID	SARS-CoV2
S	[FL..][ILV…][LV]	LGKLQDVV	[945,952]	14208	ESLTTTSTALGKLQDVV	B cell	PMID:15356154	Yuxian He;	3DID	SARS-CoV
S	[FL..][ILV…][LV]	LGKLQDVV	[945,952]	62908	TALGKLQDVVNQNAQAL	B cell	PMID:15356154	Yuxian He;	3DID	SARS-CoV
S	[FL..][ILV…][LV]	LNTLVKQL	[959,966]	1074854	AQALNTLVKQL	T cell		Adaptive Biotechnologies	3DID	SARS-CoV2
S	[FL..][ILV…][LV]	LNTLVKQL	[959,966]	50311	QALNTLVKQLSSNFGAI	B cell	PMID:15356154	Yuxian He	3DID	SARS-CoV
S	[FL..][ILV…][LV]	LNTLVKQL	[959,966]	10778	DVVNQNAQALNTLVKQL	B cell	PMID:15356154	Yuxian He	3DID	SARS-CoV
S	[FL..][ILV…][LV]	FGAISSVL	[970,977]	2092	AISSVLNDILSRLDKVE	B cell	PMID:15356154	Yuxian He	3DID	SARS-CoV
S	[FL..][ILV…][LV]	LDKVEAEV	[984,991]	27357	ILSRLDKVEAEVQIDRL	B cell	PMID:15356154	Yuxian He	3DID	SARS-CoV
S	[FL..][ILV…][LV]	LQSLQTYV	[1001,1008]	1074971	LITGRLQSLQTYV	T cell		Adaptive Biotechnologies	3DID	SARS-CoV2
S	[FL..][ILV…][LV]	LQSLQTYV	[1001,1008]	1309516	LITGRLQSLQTYVTQQLIRA	B cell	PMID:32844713	Zhigang Yi;	3DID	SARS-CoV2
S	[FL..][ILV…][LV]	LQSLQTYV	[1001,1008]	59425	SLQTYVTQQLIRAAEIR	B cell	PMID:15356154	Yuxian He	3DID	SARS-CoV2
S	[FL..][ILV…][LV]	LQSLQTYV	[1001,1008]	54599	RLITGRLQSLQTYVTQQ	B cell	PMID:15356154	Yuxian He	3DID	SARS-CoV2
S	[FL..][ILV…][LV]	LNEVAKNL	[1186,1193]	54680	RLNEVAKNL	T cell	PMID:15972696	Huabiao Chen	3DID	SARS-CoV
S	[FL..][ILV…][LV]	LNEVAKNL	[1186,1193]	558417	EIDRLNEVAKNLNESLIDLQELGKYEQY	B cell	PMID:27627203	Qidi Wang;	3DID	SARS-CoV
S	[FL..][ILV…][LV]	LNEVAKNL	[1186,1193]	14626	EVAKNLNESLIDLQELG	B cell	PMID:1535615	Yuxian He;	3DID	SARS-CoV
S	[FL..][ILV…][LV]	LNEVAKNL	[1186,1193]	12426	EIDRLNEVAKNLNESLIDLQELGKYEQY	B cell	PMID:16153058	Hongbo Hu;	3DID	SARS-CoV
S	[ILV...L..[FIM]	LNRALTGI	[763,770]	1087411	TQLNRALTGI	T cell		Adaptive Biotechnologies	3DID	SARS-CoV2
S	[ILV...L..[FIM]	LNRALTGI	[763,770]	1309617	YGSFCTQLNRALTGIAVEQD	B cell	PMID:32844713	Zhigang Yi;	3DID	SARS-CoV2
S	[ILV...L..[FIM]	ISSVLNDI	[973,980]	1075066	SVLNDILSRL	T cell		Adaptive Biotechnologies	3DID	SARS-CoV2
S	[ILV...L..[FIM]	ISSVLNDI	[973,980]	2092	AISSVLNDILSRLDKVE	B cell	PMID:15356154	Yuxian He;	3DID	SARS-CoV
S	[ILV...L..[FIM]	ISSVLNDI	[973,980]	1309523	LSSNFGAISSVLNDILSRLD	B cell	PMID:32844713	Zhigang Yi;	3DID	SARS-CoV2
S	[ILV...L..[FIM]	LQPELDSF	[1141,1148]	1075085	TVYDPLQPELDSFK	T cell		Adaptive Biotechnologies	3DID	SARS-CoV2
S	[ILV...L..[FIM]	LQPELDSF	[1141,1148]	1309598	TVYDPLQPELDSFKEELDKY	B cell	PMID:32844713	Zhigang Yi	3DID	SARS-CoV2
S	[ILV...L..[FIM]	LQPELDSF	[1141,1148]	67220	TVYDPLQPELDSFKEEL	B cell	PMID:15356154	Yuxian He	3DID	SARS-CoV
S	[ILV...L..[FIM]	VTIMLCCM	[1230,1237]	42999	MVTILLCCMTSCCSCLK	B cell	PMID:15356154	Yuxian He	3DID	SARS-CoV
S	[ILV...L..[FIM]	VTIMLCCM	[1230,1237]	25293	IAGLIAIVMVTILLCCM	B cell	PMID:15356154	Yuxian He	3DID	SARS-CoV
S	[DE..[IMV.[ST]	ERDIST	[465,470]	1074954	KPFERDISTEIY	T cell		Adaptive Biotechnologies	3DID	SARS-CoV2
S	[DE..[IMV.[ST]	ERDIST	[465,470]	1309573	RLFRKSNLKPFERDISTEIY	B cell	PMID:32844713	Zhigang Yi;	3DID	SARS-CoV2
S	[DE..[IMV.[ST]	ERDIST	[465,470]	1309468	FERDISTEIYQAGSTPCNGV	B cell	PMID:32844713	Zhigang Yi;	3DID	SARS-CoV2
S	[DE..[IMV.[ST]	EPQIIT	[1111,1116]	1309561	QRNFYEPQIITTDNTFVSGN	B cell	PMID:32844713	Zhigang Yi;	3DID	SARS-CoV2
S	[ILM]..[FY][FY][HK]	IDGYFK	[197,202]	1309113	EFVFKNIDGYFKIYS	T cell	PMID:32887977	Yanchun Peng	3DID	SARS-CoV2
S	[ILM]..[FY][FY][HK]	IDGYFK	[197,202]	1309470	FKNIDGYFKIYSKHTPINLV	B cell	PMID:32844713	Zhigang Yi;	3DID	SARS-CoV2
S	[ILM]..[FY][FY][HK]	IDGYFK	[197,202]	1309478	GNFKNLREFVFKNIDGYFKI	B cell	PMID:32844713	Zhigang Yi;	3DID	SARS-CoV2
S	[ILM]..[FY][FY][HK]	LDKYFK	[1152,1157]	1309451	DSFKEELDKYFKNHTSPDVD	B cell	PMID:3284471	Zhigang Yi;	3DID	SARS-CoV2
S	[ST].[ST]..V	TITDAV	[284,289]	1309593	TITDAVDCALDPLSETKCTL	B cell	PMID:32844713	Zhigang Yi;	3DID	SARS-CoV2
S	[ST].[ST]..V	TITDAV	[284,289]	1309592	TFLLKYNENGTITDAVDCAL	B cell	PMID:32844713	Zhigang Yi;	3DID	SARS-CoV2
S	[ST].[ST]..V	TITDAV	[284,289]	64477	TITDAVDCSQNPLAELK	B cell	PMID:15356154	Yuxian He;	3DID	SARS-CoV
S	[ST].[ST]..V	TITDAV	[284,289]	41984	MLKYDENGTITDAVDCS	B cell	PMID:15356154	Yuxian He;	3DID	SARS-CoV
S	P.{0,1}S.{1,2}K	PLSETK	:[295,300]	1074866	CALDPLSETK	HLA Class I		Adaptive Biotechnologies	3DID	SARS-CoV2
S	P.{0,1}S.{1,2}K	PLSETK	:[295,300]	1309450	DPLSETKCTLKSFTVEKGIY	B Cell	PMID:32844713	Zhigang Yi	3DID	SARS-CoV2
S	P.{0,1}S.{1,2}K	PLSETK	:[295,300]	1309593	TITDAVDCALDPLSETKCTL	B Cell	PMID:32844713	Zhigang Yi	3DID	SARS-CoV2
S	P.{0,1}S.{1,2}K	PVSMTK	[728,733]	49968	PVSMAKTSVDCNMYICGDS	B Cell	PMID:15356154	Yuxian He	3DID	sars-Cov
S	P.{0,1}S.{1,2}K	PVSMTK	[728,733]	1072965	SVTTEILPVSMTKTS	T Cell	PMID:32887977	Yanchun Peng	3DID	SARS-CoV2
S	P.{0,1}S.{1,2}K	PVSMTK	[728,733]	1309493	ILPVSMTKTSVDCTMYICGD	B Cell	PMID:32844713	Zhigang Yi	3DID	SARS-CoV2
S	P.{0,1}S.{1,2}K	PVSMTK	[728,733]	1309595	TNFTISVTTEILPVSMTKTS	B Cell	PMID:32844713	Zhigang Yi	3DID	SARS-CoV2
S	A...A..R	ASVYAWNR	[348,355]	49557	PSVYAWERKKISNCVAD	B Cell	PMID:15356154	Yuxian He	3DID	SARS-Cov
S	A...A..R	ASVYAWNR	[348,355]	1309440	ATRFASVYAWNRKRISNCVA	B Cell	PMID:32844713	Zhigang Yi	3DID	SARS-CoV2
S	A...A..R	ASVYAWNR	[348,355]	1309535	NLCPFGEVFNATRFASVYAW	B Cell	PMID:32844713	Zhigang Yi	3DID	SARS-CoV2
S	[WY]..[ST].[ILV]	YADSFV	[396,401]	1074951	KLNDLCFTNVYADSFVIR	T Cell		Adaptive Biotechnologies	3DID	SARS-CoV2
S	[WY]..[ST].[ILV]	YADSFV	[396,401]	46522	NVYADSFVVKGDDVRQI	B cell	PMID:15356154	Yuxian He	3DID	SARS-CoV
S	[WY]..[ST].[ILV]	YADSFV	[396,401]	32037	KLNDLCFSNVYADSFVV	B cell	PMID:15356154	Yuxian He	3DID	SARS-CoV
S	P.{0,1}P.{0,2}P	PDPSKP	[807,812]	1309132	NFSQILPDPSKPSKR	T Cell	PMID:32887977	Yanchun Peng	3DID	SARS-CoV2
S	P.{0,1}P.{0,2}P	PDPSKP	[807,812]	1074928	ILPDPSKPSK	T Cell		Adaptive Biotechnologies	3DID	SARS-CoV2
S	P.{0,1}P.{0,2}P	PDPSKP	[807,812]	1309447	DFGGFNFSQILPDPSKPSKR	B cell	PMID:32844713	Zhigang Yi	3DID	SARS-CoV2
S	P.{0,1}P.{0,2}P	PDPSKP	[807,812]	1309519	LPDPSKPSKRSFIEDLLFNK	B cell	PMID:32844713	Zhigang Yi	3DID	SARS-CoV2
S	..(T)..[ILV].	SFTRGVY	[31,37]	1309522	LPPAYTNSFTRGVYYPDKVF	B cell	PMID:32844713	Zhigang Yi;	ELM	SARS-CoV2
S	..(T)..[ILV].	HSTQDLF	[49,55]	1075065	STQDLFLPFF	T cell		Adaptive Biotechnologies	ELM	SARS-CoV2
S	..(T)..[ILV].	HSTQDLF	[49,55]	1309574	RSSVLHSTQDLFLPFFSNVT	B cell	PMID:32844713	Zhigang Yi;	ELM	SARS-CoV2
S	..(T)..[ILV].	SKTQSLL	[112,118]	1075075	TLDSKTQSL	T cell		Adaptive Biotechnologies	ELM	SARS-CoV2
S	..(T)..[ILV].	PRTFLLK	[272,278]	1309147	YLQPRTFLL	T cell	PMID:32913053	Jennifer R Habel;	ELM	SARS-CoV2
S	..(T)..[ILV].	PRTFLLK	[272,278]	1075131	YYVGYLQPRTFLL	T cell		Adaptive Biotechnologies	ELM	SARS-CoV2
S	..(T)..[ILV].	PRTFLLK	[272,278]	1309442	AYYVGYLQPRTFLLKYNENG	B cell	PMID:32844713	Zhigang Yi;	ELM	SARS-CoV2
S	..(T)..[ILV].	TITDAVD	[284,290]	1309593	TITDAVDCALDPLSETKCTL	B cell	PMID:32844713	Zhigang Yi;	ELM	SARS-CoV2
S	..(T)..[ILV].	TITDAVD	[284,290]	1309592	TFLLKYNENGTITDAVDCAL	B cell	PMID:32844713	Zhigang Yi;	ELM	SARS-CoV2
S	..(T)..[ILV].	TITDAVD	[284,290]	64477	TITDAVDCSQNPLAELK	B cell	PMID:15356154	Yuxian He	ELM	SARS-CoV2
S	..(T)..[ILV].	TITDAVD	[284,290]	41984	MLKYDENGTITDAVDCS	B cell	PMID:15356154	Yuxian He;	ELM	SARS-CoV2
S	..(T)..[ILV].	QPTESIV	[321,327]	1075108	VQPTESIVRFPNITNLCPF	T cell		Adaptive Biotechnologies	ELM	SARS-CoV2
S	..(T)..[ILV].	GQTGKIA	[413,419]	1075039	RQIAPGQTGKIADYNYKL	T cell		Adaptive Biotechnologies	ELM	SARS-CoV2
S	..(T)..[ILV].	GQTGKIA	[413,419]	1309563	QTGKIADYNYKLPDDFTGCV	B cell	PMID:32844713	Zhigang Yi;	ELM	SARS-CoV2
S	..(T)..[ILV].	DFTGCVI	[428,434]	1074952	KLPDDFTGCV	T cell		Adaptive Biotechnologies	ELM	SARS-CoV2
S	..(T)..[ILV].	DFTGCVI	[428,434]	1309563	QTGKIADYNYKLPDDFTGCV	B cell	PMID:32844713	Zhigang Yi;	ELM	SARS-CoV2
S	..(T)..[ILV].	DFTGCVI	[428,434]	1309501	KLPDDFTGCVIAWNSNNLDS	B cell	PMID:32844713	Zhigang Yi;	ELM	SARS-CoV2
S	..(T)..[ILV].	QPTNGVG	[498,504]	1087346	FQPTNGVGY	T cell		Adaptive Biotechnologies	ELM	SARS-CoV2
S	..(T)..[ILV].	QPTNGVG	[498,504]	1309589	SYGFQPTNGVGYQPYRVVVL	B cell	PMID:32844713	Zhigang Yi;	ELM	SARS-CoV2
S	..(T)..[ILV].	QPTNGVG	[498,504]	1309459	EGFNCYFPLQSYGFQPTNGV	B cell	PMID:32844713	Zhigang Yi;	ELM	SARS-CoV2
S	..(T)..[ILV].	KSTNLVK	[529,535]	1309118	GPKKSTNLVKNKCVN	T cell	PMID:32887977	; Alexander J Mentzer; Guihai Liu; Xuan Yao; Zixi Yin; Dannin	ELM	SARS-CoV2
S	..(T)..[ILV].	KSTNLVK	[529,535]	1309602	VCGPKKSTNLVKNKCVNFNF	B cell	PMID:32844713	Zhigang Yi;	ELM	SARS-CoV2
S	..(T)..[ILV].	KSTNLVK	[529,535]	1071723	PATVCGPKKSTNLVKNKC	B cell	PMID:32483236	Chek Meng Poh;	ELM	SARS-CoV2
S	..(T)..[ILV].	TGTGVLT	[547,553]	43894	NFNGLTGTGVLTPSSKRF	T cell	PMID:18832706	Chris Ka-fai	ELM	SARS-CoV
S	..(T)..[ILV].	TGTGVLT	[547,553]	6334	CGPKLSTDLIKNQCVNFNFNGLTGTGVLTPSSKRFQPFQQFGRDVSDFTD	B cell	PMID:17055551	Jincun Zhao	ELM	SARS-CoV
S	..(T)..[ILV].	TGTGVLT	[547,553]	1309603	VKNKCVNFNFNGLTGTGVLT	B cell	PMID:32844713	Zhigang Yi;	ELM	SARS-CoV2
S	..(T)..[ILV].	TGTGVLT	[547,553]	1309531	NGLTGTGVLTESNKKFLPFQ	B cell	PMID:32844713	Zhigang Yi;	ELM	SARS-CoV2
S	..(T)..[ILV].	TGTGVLT	[547,553]	43893	NFNGLTGTGVLTPSSKR	B cell	PMID:15356154	Yuxian He	ELM	SARS-CoV2
S	..(T)..[ILV].	TGTGVLT	[547,553]	6333	CGPKLSTDLIKNQCVNFNFNGLTGTGVLTPSSKRFQPFQQFG	B cell	PMID:15356154	Yuxian He	ELM	SARS-CoV2
S	..(T)..[ILV].	DTTDAVR	[571,577]	1309557	QFGRDIADTTDAVRDPQTLE	B cell	PMID:32844713	Zhigang Yi;	ELM	SARS-CoV2
S	..(T)..[ILV].	PQTLEIL	[579,585]	1309444	DAVRDPQTLEILDITPCSFG	B cell	PMID:32844713	Zhigang Yi;	ELM	SARS-CoV2
S	..(T)..[ILV].	TPTWRVY	[630,636]	558458	LYQDVNCTDVSTAIHADQLTPAWRIYSTG	B cell	PMID:27627203	Qidi Wang;	ELM	SARS-CoV
S	..(T)..[ILV].	TPTWRVY	[630,636]	7129	CTDVSTAIHADQLTPAWRIYSTGNNVFQTQAG	B cell	PMID:15356154	Yuxian He;	ELM	SARS-CoV2
S	..(T)..[ILV].	TPTWRVY	[630,636]	23520	HADQLTPAWRIYSTGNN	B cell	PMID:15356154	Yuxian He;	ELM	SARS-CoV2
S	..(T)..[ILV].	TPTWRVY	[630,636]	40075	LTPAWRIYSTGNNVFQ	B cell	PMID:16101348	Rong-Hong Hua;	ELM	SARS-CoV2
S	..(T)..[ILV].	TPTWRVY	[630,636]	61516	STAIHADQLTPAWRIY	B cell	PMID:16101348	Rong-Hong Hua;	ELM	SARS-CoV2
S	..(T)..[ILV].	TPTWRVY	[630,636]	63266	TDVSTAIHADQLTPAWRIYSTG	B cell	PMID:16153058	Hongbo Hu	ELM	SARS-CoV
S	..(T)..[ILV].	TPTWRVY	[630,636]	558458	LYQDVNCTDVSTAIHADQLTPAWRIYSTG	B cell	PMID:27627203	Qidi Wang;	ELM	SARS-CoV
S	..(T)..[ILV].	TPTWRVY	[630,636]	558510	TDVSTAIHADQLTPAWRIYSTG	B cell	PMID:27627203	Qidi Wang;	ELM	SARS-CoV
S	..(T)..[ILV].	TPTWRVY	[630,636]	1309491	IHADQLTPTWRVYSTGSNVF	B cell	PMID:32844713	Zhigang Yi;	ELM	SARS-CoV2
S	..(T)..[ILV].	TPTWRVY	[630,636]	71191	VSVITPGTNASSEVAVLYQDVNCTDVSTAIHADQLTPAWRIYSTGNNVFQ	B cell	PMID:17055551	Jincun Zhao;	ELM	SARS-CoV2
S	..(T)..[ILV].	AYTMSLG	[694,700]	1309137	SIIAYTMSL	T cell	PMID:32913053	Jennifer R Habel;	ELM	SARS-CoV2
S	..(T)..[ILV].	AYTMSLG	[694,700]	1075041	RSVASQSIIAYTMSL	T cell		Adaptive Biotechnologies	ELM	SARS-CoV2
S	..(T)..[ILV].	AYTMSLG	[694,700]	37758	LLRSTSQKSIVAYTMSL	B cell	PMID:15356154	Yuxian He;	ELM	SARS-CoV
S	..(T)..[ILV].	AYTMSLG	[694,700]	33358	KSIVAYTMSLGADSSIA	B cell	PMID:15356154	Yuxian He;	ELM	SARS-CoV
S	..(T)..[ILV].	NFTISVT	[717,723]	1074898	FTISVTTEIL	T cell		Adaptive Biotechnologies	ELM	SARS-CoV2
S	..(T)..[ILV].	NFTISVT	[717,723]	1074865	AYSNNSIAIPTNFTISV	T cell		Adaptive Biotechnologies	ELM	SARS-CoV2
S	..(T)..[ILV].	NFTISVT	[717,723]	1309595	TNFTISVTTEILPVSMTKTS	B cell	PMID:32844713	Zhigang Yi;	ELM	SARS-CoV2
S	..(T)..[ILV].	NFTISVT	[717,723]	1309441	AYSNNSIAIPTNFTISVTTE	B cell	PMID:32844713	Zhigang Yi;	ELM	SARS-CoV2
S	..(T)..[ILV].	NFTISVT	[717,723]	2053	AIPTNFSISITTEVMPV	B cell	PMID:15356154	Yuxian He;	ELM	SARS-CoV
S	..(T)..[ILV].	DCTMYIC	[737,743]	1074962	KTSVDCTMYI	T cell		Adaptive Biotechnologies	ELM	SARS-CoV2
S	..(T)..[ILV].	DCTMYIC	[737,743]	1309493	ILPVSMTKTSVDCTMYICGD	B cell	PMID:32844713	Zhigang Yi;	ELM	SARS-CoV2
S	..(T)..[ILV].	DCTMYIC	[737,743]	49968	PVSMAKTSVDCNMYICGDS	B cell	PMID:15356154	Yuxian He;	ELM	SARS-CoV
S	..(T)..[ILV].	DCTMYIC	[737,743]	33874	KTSVDCNMYICGDSTEC	B cell	PMID:15356154	Yuxian He;	ELM	SARS-CoV
S	..(T)..[ILV].	KNTQEVF	[776,782]	1309503	KNTQEVFAQVKQIYKTPPIK	B cell	PMID:32844713	Zhigang Yi;	ELM	SARS-CoV2
S	..(T)..[ILV].	KNTQEVF	[776,782]	1309424	ALTGIAVEQDKNTQEVFAQV	B cell	PMID:32844713	Zhigang Yi;	ELM	SARS-CoV2
S	..(T)..[ILV].	KNTQEVF	[776,782]	1087531	GIAVEQDKNTQEVFAQVK	B cell	PMID:32711254	Yuxian He;	ELM	SARS-CoV
S	..(T)..[ILV].	KNTQEVF	[776,782]	1087670	NTQEVFAQVKQIYKTPPI	B cell	PMID:32711254	Yuxian He;	ELM	SARS-CoV
S	..(T)..[ILV].	YKTPPIK	[789,795]	1074959	KQIYKTPPIKDF	T cell		Adaptive Biotechnologies	ELM	SARS-CoV2
S	..(T)..[ILV].	YKTPPIK	[789,795]	1309504	KQIYKTPPIKDFGGFNFSQI	B cell	PMID:32844713	Zhigang Yi;	ELM	SARS-CoV2
S	..(T)..[ILV].	YKTPPIK	[789,795]	1309503	KNTQEVFAQVKQIYKTPPIK	B cell	PMID:32844713	Zhigang Yi;	ELM	SARS-CoV2
S	..(T)..[ILV].	YKTPPIK	[789,795]	1087780	VKQIYKTPPIKDFGGFNF	B cell	PMID:32711254	Yuxian He;	ELM	SARS-CoV
S	..(T)..[ILV].	YKTPPIK	[789,795]	1087670	NTQEVFAQVKQIYKTPPI	B cell	PMID:32711254	Yuxian He;	ELM	SARS-CoV
S	..(T)..[ILV].	QYTSALL	[872,878]	1309140	TDEMIAQYTSALLAG	T cell	PMID:32887977	Yanchun Peng	ELM	SARS-CoV2
S	..(T)..[ILV].	GVTQNVL	[910,916]	41177	MAYRFNGIGVTQNVLYE	B cell	PMID:15356154	Yuxian He;	ELM	SARS-CoV
S	..(T)..[ILV].	GVTQNVL	[910,916]	20288	GIGVTQNVLYENQKQIA	B cell	PMID:15356154	Yuxian He;	ELM	SARS-CoV
S	..(T)..[ILV].	LITGRLQ	[996,1002]	36724	LITGRLQSL	T cell	PMID:15972696	Huabiao Chen;	ELM	SARS-CoV
S	..(T)..[ILV].	LITGRLQ	[996,1002]	1074971	LITGRLQSLQTYV	T cell		Adaptive Biotechnologies	ELM	SARS-CoV2
S	..(T)..[ILV].	LITGRLQ	[996,1002]	36723	LITGRLAAL	T cell	PMID:15140958	Yue-Dan Wang	ELM	SARS-CoV
S	..(T)..[ILV].	LITGRLQ	[996,1002]	11038	EAEVQIDRLITGRLQSL	B cell	PMID:15356154	Yuxian He	ELM	SARS-CoV
S	..(T)..[ILV].	LITGRLQ	[996,1002]	54599	RLITGRLQSLQTYVTQQ	B cell	PMID:15356154	Yuxian He	ELM	SARS-CoV
S	..(T)..[ILV].	LITGRLQ	[996,1002]	1309516	LITGRLQSLQTYVTQQLIRA	B cell	PMID:32844713	Zhigang Yi;	ELM	SARS-CoV2
S	..(T)..[ILV].	YVTQQLI	[1007,1013]	59425	SLQTYVTQQLIRAAEIR	B cell	PMID:15356154	Yuxian He	ELM	SARS-CoV
S	..(T)..[ILV].	YVTQQLI	[1007,1013]	1309516	LITGRLQSLQTYVTQQLIRA	B cell	PMID:32844713	Zhigang Yi;	ELM	SARS-CoV2
S	..(T)..[ILV].	YVTQQLI	[1007,1013]	1309600	TYVTQQLIRAAEIRASANLA	B cell	PMID:32844713	Zhigang Yi;	ELM	SARS-CoV2
S	..[^IRFW]([ST])[ILMVFWY][ILMVFWY].	FRSSVLH	[43,49]	1075113	VYYPDKVFRSSVLH	T cell		Adaptive Biotechnologies	ELM	SARS-CoV2
S	..[^IRFW]([ST])[ILMVFWY][ILMVFWY].	FRSSVLH	[43,49]	1309570	RGVYYPDKVFRSSVLHSTQD	B cell	PMID:32844713	Zhigang Yi;	ELM	SARS-CoV2
S	..[^IRFW]([ST])[ILMVFWY][ILMVFWY].	FRSSVLH	[43,49]	1309574	RSSVLHSTQDLFLPFFSNVT	B cell	PMID:32844713	Zhigang Yi;	ELM	SARS-CoV2
S	..[^IRFW]([ST])[ILMVFWY][ILMVFWY].	SNVTWFH		1074888	FLPFFSNVTWFHAI	T cell		Adaptive Biotechnologies	ELM	SARS-CoV2
S	..[^IRFW]([ST])[ILMVFWY][ILMVFWY].	NNKSWME	[148,154]	1309556	QFCNDPFLGVYYHKNNKSWM	B cell	PMID:32844713	Zhigang Yi;	ELM	SARS-CoV2
S	..[^IRFW]([ST])[ILMVFWY][ILMVFWY].	NNKSWME	[148,154]	1309624	YYHKNNKSWMESEFRVYSSA	B cell	PMID:32844713	Zhigang Yi;	ELM	SARS-CoV2
S	..[^IRFW]([ST])[ILMVFWY][ILMVFWY].	RFQTLLA	[237,243]	1309462	EPLVDLPIGINITRFQTLLA	B cell	PMID:32844713	Zhigang Yi;	ELM	SARS-CoV2
S	..[^IRFW]([ST])[ILMVFWY][ILMVFWY].	RFQTLLA	[237,243]	1309534	NITRFQTLLALHRSYLTPGD	B cell	PMID:32844714	Zhigang Yi;	ELM	SARS-CoV2
S	..[^IRFW]([ST])[ILMVFWY][ILMVFWY].	PTESIVR	[322,328]	1075108	VQPTESIVRFPNITNLCPF	T cell		Adaptive Biotechnologies	ELM	SARS-CoV2
S	..[^IRFW]([ST])[ILMVFWY][ILMVFWY].	RFASVYA	[346,352]	1074885	FGEVFNATRFASVY	T cell		Adaptive Biotechnologies	ELM	SARS-CoV2
S	..[^IRFW]([ST])[ILMVFWY][ILMVFWY].	RFASVYA	[346,352]	1309440	ATRFASVYAWNRKRISNCVA	B cell	PMID:32844713	Zhigang Yi;	ELM	SARS-CoV2
S	..[^IRFW]([ST])[ILMVFWY][ILMVFWY].	RFASVYA	[346,352]	1309535	NLCPFGEVFNATRFASVYAW	B cell	PMID:32844713	Zhigang Yi;	ELM	SARS-CoV2
S	..[^IRFW]([ST])[ILMVFWY][ILMVFWY].	ADYSVLY	[363,369]	31581	KKISNCVADYSVLYNST	B cell	PMID:15356154	Yuxian He;	ELM	SARS-CoV
S	..[^IRFW]([ST])[ILMVFWY][ILMVFWY].	YADSFVI	[396,402]	1074951	KLNDLCFTNVYADSFVIR	T cell		Adaptive Biotechnologies	ELM	SARS-CoV2
S	..[^IRFW]([ST])[ILMVFWY][ILMVFWY].	YADSFVI	[396,402]	32037	KLNDLCFSNVYADSFVV	B cell	PMID:15356154	Yuxian He;	ELM	SARS-CoV
S	..[^IRFW]([ST])[ILMVFWY][ILMVFWY].	YADSFVI	[396,402]	46522	NVYADSFVVKGDDVRQI	B cell	PMID:15356154	Yuxian He;	ELM	SARS-CoV
S	..[^IRFW]([ST])[ILMVFWY][ILMVFWY].	YADSFVI	[396,402]	1309541	NVYADSFVIRGDEVRQIAPG	B cell	PMID:32844713	Zhigang Yi;	ELM	SARS-CoV2
S	..[^IRFW]([ST])[ILMVFWY][ILMVFWY].	YADSFVI	[396,402]	1309553	PTKLNDLCFTNVYADSFVIR	B cell	PMID:32844713	Zhigang Yi;	ELM	SARS-CoV2
S	..[^IRFW]([ST])[ILMVFWY][ILMVFWY].	GGVSVIT	[593,599]	28643	ISPCAFGGVSVITPGTN	B cell	PMID:15356154	Yuxian He;	ELM	SARS-CoV
S	..[^IRFW]([ST])[ILMVFWY][ILMVFWY].	GGVSVIT	[593,599]	1309480	GVSVITPGTNTSNQVAVLYQ	B cell	PMID:32844713	Zhigang Yi;	ELM	SARS-CoV2
S	..[^IRFW]([ST])[ILMVFWY][ILMVFWY].	GGVSVIT	[593,599]	1309492	ILDITPCSFGGVSVITPGTN	B cell	PMID:32844713	Zhigang Yi;	ELM	SARS-CoV2
S	..[^IRFW]([ST])[ILMVFWY][ILMVFWY].	ASQSIIA	[688,694]	1075041	RSVASQSIIAYTMSL	T cell		Adaptive Biotechnologies	ELM	SARS-CoV2
S	..[^IRFW]([ST])[ILMVFWY][ILMVFWY].	VDCTMYI	[736,742]	1074962	KTSVDCTMYI	T cell		Adaptive Biotechnologies	ELM	SARS-CoV2
S	..[^IRFW]([ST])[ILMVFWY][ILMVFWY].	VDCTMYI	[736,742]	33874	KTSVDCNMYICGDSTEC	B cell	PMID:15356154	Yuxian He;	ELM	SARS-CoV
S	..[^IRFW]([ST])[ILMVFWY][ILMVFWY].	VDCTMYI	[736,742]	49968	PVSMAKTSVDCNMYICGDS	B cell	PMID:15356154	Yuxian He;	ELM	SARS-CoV
S	..[^IRFW]([ST])[ILMVFWY][ILMVFWY].	VDCTMYI	[736,742]	1309493	ILPVSMTKTSVDCTMYICGD	B cell	PMID:32844713	Zhigang Yi;	ELM	SARS-CoV2
S	..[^IRFW]([ST])[ILMVFWY][ILMVFWY].	NGLTVLP	[856,862]	3983	AQKFNGLTVLPPLLTDD	B cell	PMID:15356154	Yuxian He;	ELM	SARS-CoV
S	..[^IRFW]([ST])[ILMVFWY][ILMVFWY].	NGLTVLP	[856,862]	1309532	NGLTVLPPLLTDEMIAQYTS	B cell	PMID:32844713	Zhigang Yi;	ELM	SARS-CoV2
S	..[^IRFW]([ST])[ILMVFWY][ILMVFWY].	ALNTLVK	[958,964]	1074854	AQALNTLVKQL	T cell		Adaptive Biotechnologies	ELM	SARS-CoV2
S	..[^IRFW]([ST])[ILMVFWY][ILMVFWY].	ALNTLVK	[958,964]	10778	DVVNQNAQALNTLVKQL	B cell	PMID:15356154	Yuxian He;	ELM	SARS-CoV
S	..[^IRFW]([ST])[ILMVFWY][ILMVFWY].	ALNTLVK	[958,964]	50311	QALNTLVKQLSSNFGAI	B cell	PMID:15356154	Yuxian He;	ELM	SARS-CoV
S	..[^IRFW]([ST])[ILMVFWY][ILMVFWY].	AISSVLN	[972,978]	2092	AISSVLNDILSRLDKVE	B cell	PMID:15356154	Yuxian He;	ELM	SARS-CoV
S	..[^IRFW]([ST])[ILMVFWY][ILMVFWY].	AISSVLN	[972,978]	1309523	LSSNFGAISSVLNDILSRLD	B cell	PMID:32844713	Zhigang Yi;	ELM	SARS-CoV2
S	..[^IRFW]([ST])[ILMVFWY][ILMVFWY].	SLQTYVT	[1003,1009]	1074971	LITGRLQSLQTYV	T cell		Adaptive Biotechnologies	ELM	SARS-CoV2
S	..[^IRFW]([ST])[ILMVFWY][ILMVFWY].	SLQTYVT	[1003,1009]	54599	RLITGRLQSLQTYVTQQ	B cell	PMID:15356154	Yuxian He;	ELM	SARS-CoV
S	..[^IRFW]([ST])[ILMVFWY][ILMVFWY].	SLQTYVT	[1003,1009]	59425	SLQTYVTQQLIRAAEIR	B cell	PMID:15356154	Yuxian He;	ELM	SARS-CoV
S	..[^IRFW]([ST])[ILMVFWY][ILMVFWY].	SLQTYVT	[1003,1009]	1309516	LITGRLQSLQTYVTQQLIRA	B cell	PMID:32844713	Zhigang Yi;	ELM	SARS-CoV2
S	..[^IRFW]([ST])[ILMVFWY][ILMVFWY].	LHVTYVP	[1063,1069]	1074847	APHGVVFLHVTYV	T cell		Adaptive Biotechnologies	ELM	SARS-CoV2
S	..[^IRFW]([ST])[ILMVFWY][ILMVFWY].	LHVTYVP	[1063,1069]	1074925	HVTYVPAQEKNF	T cell		Adaptive Biotechnologies	ELM	SARS-CoV2
S	..[^IRFW]([ST])[ILMVFWY][ILMVFWY].	LHVTYVP	[1063,1069]	71663	VVFLHVTYV	T cell	PMID:16630549	Yeou-Ping Tsao;	ELM	SARS-CoV
S	..[^IRFW]([ST])[ILMVFWY][ILMVFWY].	LHVTYVP	[1063,1069]	47823	PHGVVFLHVTYVPSQER	B cell	PMID:15356154	Yuxian He;	ELM	SARS-CoV
S	..[^IRFW]([ST])[ILMVFWY][ILMVFWY].	LHVTYVP	[1063,1069]	1309428	APHGVVFLHVTYVPAQEKNF	B cell	PMID:32844713	Zhigang Yi;	ELM	SARS-CoV2
S	..[^IRFW]([ST])[ILMVFWY][ILMVFWY].	VNNTVYD	[1133,1139]	58143	SGNCDVVIGIINNTVYD	B cell	PMID:15356154	Yuxian He;	ELM	SARS-CoV
S	..[^IRFW]([ST])[ILMVFWY][ILMVFWY].	VNNTVYD	[1133,1139]	68971	VIGIINNTVYDPLQPEL	B cell	PMID:15356154	Yuxian He;	ELM	SARS-CoV
S	..[^IRFW]([ST])[ILMVFWY][ILMVFWY].	INASVVN	[1172,1178]	1069816	GINASVVNIQKEIDR	T cell	PMID:32887977	Yanchun Peng	ELM	SARS-CoV2
S	..[^IRFW]([ST])[ILMVFWY][ILMVFWY].	INASVVN	[1172,1178]	9094	DLGDISGINASVVNIQK	B cell	PMID:15356154	Yuxian He;	ELM	SARS-CoV
S	..[^IRFW]([ST])[ILMVFWY][ILMVFWY].	INASVVN	[1172,1178]	1309512	LGDISGINASVVNIQKEIDR	B cell	PMID:32844713	Zhigang Yi;	ELM	SARS-CoV2
S	..[^IRFW]([ST])[ILMVFWY][ILMVFWY].	LNESLID	[1193,1199]	12426	EIDRLNEVAKNLNESLIDLQELGKYEQY	B cell	PMID:16153058	Hongbo Hu;	ELM	SARS-CoV
S	..[^IRFW]([ST])[ILMVFWY][ILMVFWY].	LNESLID	[1193,1199]	14626	EVAKNLNESLIDLQELG	B cell	PMID:15356154	Yuxian He;	ELM	SARS-CoV
S	..[^IRFW]([ST])[ILMVFWY][ILMVFWY].	LNESLID	[1193,1199]	558417	EIDRLNEVAKNLNESLIDLQELGKYEQY	B cell	PMID:27627203	Qidi Wang	ELM	SARS-CoV
S	..[^IRFW]([ST])[ILMVFWY][ILMVFWY].	LNESLID	[1193,1199]	1309518	LNEVAKNLNESLIDLQELGK	B cell	PMID:32844713	Zhigang Yi;	ELM	SARS-CoV2
S	..[^IRFW]([ST])[ILMVFWY][ILMVFWY].	VMVTIML	[1228,1234]	25293	IAGLIAIVMVTILLCCM	B cell	PMID:15356154	Yuxian He;	ELM	SARS-CoV
S	..[^IRFW]([ST])[ILMVFWY][ILMVFWY].	VMVTIML	[1228,1234]	42999	MVTILLCCMTSCCSCLK	B cell	PMID:15356154	Yuxian He;	ELM	SARS-CoV
S	...([ST])...[ST]	PAYTNSFT	[26,33]	1074980	LPPAYTNSF	T cell		Adaptive Biotechnologies	ELM	SARS-CoV2
S	...([ST])...[ST]	PAYTNSFT	[26,33]	1309522	LPPAYTNSFTRGVYYPDKVF	B cell	PMID:32844713	Zhigang Yi;	ELM	SARS-CoV2
S	...([ST])...[ST]	PAYTNSFT	[26,33]	1309555	QCVNLTTRTQLPPAYTNSFT	B cell	PMID:32844713	Zhigang Yi;	ELM	SARS-CoV2
S	...([ST])...[ST]	FRSSVLHS	[43,50]	1075113	VYYPDKVFRSSVLH	T cell		Adaptive Biotechnologies	ELM	SARS-CoV2
S	...([ST])...[ST]	FRSSVLHS	[43,50]	1309570	RGVYYPDKVFRSSVLHSTQD	B cell	PMID:32844713	Zhigang Yi;	ELM	SARS-CoV2
S	...([ST])...[ST]	FRSSVLHS	[43,50]	1309574	RSSVLHSTQDLFLPFFSNVT	B cell	PMID:32844713	Zhigang Yi;	ELM	SARS-CoV2
S	...([ST])...[ST]	YFASTEKS	[91,98]	1075093	VLPFNDGVYFASTEK	T cell		Adaptive Biotechnologies	ELM	SARS-CoV2
S	...([ST])...[ST]	YFASTEKS	[91,98]	8413	DGIYFAATEKSNVVRGW	B cell	PMID:15356154	Yuxian He;	ELM	SARS-CoV
S	...([ST])...[ST]	YFASTEKS	[91,98]	45506	NPVIPFKDGIYFAATEK	B cell	PMID:15356154	Yuxian He;	ELM	SARS-CoV
S	...([ST])...[ST]	IFGTTLDS	[105,112]	1075116	WIFGTTLDSK	T cell		Adaptive Biotechnologies	ELM	SARS-CoV2
S	...([ST])...[ST]	IFGTTLDS	[105,112]	1309587	STEKSNIIRGWIFGTTLDSK	B cell	PMID:32844713	Zhigang Yi;	ELM	SARS-CoV2
S	...([ST])...[ST]	NNKSWMES	[148,155]	1074961	KSWMESEFRVY	T cell		Adaptive Biotechnologies	ELM	SARS-CoV2
S	...([ST])...[ST]	NNKSWMES	[148,155]	1309556	QFCNDPFLGVYYHKNNKSWM	B cell	PMID:32844713	Zhigang Yi;	ELM	SARS-CoV2
S	...([ST])...[ST]	NNKSWMES	[148,155]	1309624	YYHKNNKSWMESEFRVYSSA	B cell	PMID:32844713	Zhigang Yi;	ELM	SARS-CoV2
S	...([ST])...[ST]	INITRFQT	[233,240]	1074872	DLPIGINITRFQTL	T cell		Adaptive Biotechnologies	ELM	SARS-CoV2
S	...([ST])...[ST]	INITRFQT	[233,240]	1309462	EPLVDLPIGINITRFQTLLA	B cell	PMID:32844713	Zhigang Yi;	ELM	SARS-CoV2
S	...([ST])...[ST]	INITRFQT	[233,240]	1309534	NITRFQTLLALHRSYLTPGD	B cell	PMID:32844713	Zhigang Yi;	ELM	SARS-CoV2
S	...([ST])...[ST]	SYLTPGDS	[247,254]	1309515	LHRSYLTPGDSSSGWTAGAA	B cell	PMID:32844713	Zhigang Yi;	ELM	SARS-CoV2
S	...([ST])...[ST]	SYLTPGDS	[247,254]	1309534	NITRFQTLLALHRSYLTPGD	B cell	PMID:32844713	Zhigang Yi;	ELM	SARS-CoV2
S	...([ST])...[ST]	FNATRFAS	[342,349]	1074885	FGEVFNATRFASVY	T cell		Adaptive Biotechnologies	ELM	SARS-CoV2
S	...([ST])...[ST]	FNATRFAS	[342,349]	35083	LCPFGEVFNATKFPSVY	B cell	PMID:15356154	Yuxian He;	ELM	SARS-CoV
S	...([ST])...[ST]	FNATRFAS	[342,349]	1309440	ATRFASVYAWNRKRISNCVA	B cell	PMID:32844713	Zhigang Yi;	ELM	SARS-CoV2
S	...([ST])...[ST]	FNATRFAS	[342,349]	1309535	NLCPFGEVFNATRFASVYAW	B cell	PMID:32844713	Zhigang Yi;	ELM	SARS-CoV2
S	...([ST])...[ST]	LYNSASFS	[368,375]	1075125	YSVLYNSASFSTFK	T cell		Adaptive Biotechnologies	ELM	SARS-CoV2
S	...([ST])...[ST]	LTGTGVLT	[546,553]	43894	NFNGLTGTGVLTPSSKRF	T cell	PMID:18832706	Chris Ka-fai Li;	ELM	SARS-CoV
S	...([ST])...[ST]	LTGTGVLT	[546,553]	6333	CGPKLSTDLIKNQCVNFNFNGLTGTGVLTPSSKRFQPFQQFG	B cell	PMID:15356154	Yuxian He;	ELM	SARS-CoV
S	...([ST])...[ST]	LTGTGVLT	[546,553]	43893	NFNGLTGTGVLTPSSKR	B cell	PMID:15356154	Yuxian He;	ELM	SARS-CoV
S	...([ST])...[ST]	LTGTGVLT	[546,553]	1309531	NGLTGTGVLTESNKKFLPFQ	B cell	PMID:32844713	Zhigang Yi;	ELM	SARS-CoV2
S	...([ST])...[ST]	LTGTGVLT	[546,553]	1309603	VKNKCVNFNFNGLTGTGVLT	B cell	PMID:32844713	Zhigang Yi;	ELM	SARS-CoV2
S	...([ST])...[ST]	LTGTGVLT	[546,553]	6334	CGPKLSTDLIKNQCVNFNFNGLTGTGVLTPSSKRFQPFQQFGRDVSDFTD	B cell	PMID:17055551	Jincun Zhao;	ELM	SARS-CoV2
S	...([ST])...[ST]	SYQTQTNS	[673,680]	1075070	SYQTQTNSPRRARSVA	T cell		Adaptive Biotechnologies	ELM	SARS-CoV2
S	...([ST])...[ST]	AENSVAYS	[701,708]	1074969	LGAENSVAYSNN	T cell		Adaptive Biotechnologies	ELM	SARS-CoV2
S	...([ST])...[ST]	TNFTISVT	[716,723]	1074865	AYSNNSIAIPTNFTISV	T cell		Adaptive Biotechnologies	ELM	SARS-CoV2
S	...([ST])...[ST]	TNFTISVT	[716,723]	1074898	FTISVTTEIL	T cell		Adaptive Biotechnologies	ELM	SARS-CoV2
S	...([ST])...[ST]	TNFTISVT	[716,723]	2053	AIPTNFSISITTEVMPV	B cell	PMID:15356154	Yuxian He;	ELM	SARS-CoV
S	...([ST])...[ST]	TNFTISVT	[716,723]	5927	AYSNNTIAIPTNFSISI	B cell	PMID:15356154	Yuxian He;	ELM	SARS-CoV
S	...([ST])...[ST]	TNFTISVT	[716,723]	1309441	AYSNNSIAIPTNFTISVTTE	B cell	PMID:32844713	Zhigang Yi;	ELM	SARS-CoV2
S	...([ST])...[ST]	TNFTISVT	[716,723]	1309595	TNFTISVTTEILPVSMTKTS	B cell	PMID:32844713	Zhigang Yi;	ELM	SARS-CoV2
S	...([ST])...[ST]	LPVSMTKT	[727,734]	1072965	SVTTEILPVSMTKTS	T cell	PMID:32887977	Yanchun Peng	ELM	SARS-CoV2
S	...([ST])...[ST]	LPVSMTKT	[727,734]	49968	PVSMAKTSVDCNMYICGDS	B cell	PMID:15356154	Yuxian He;	ELM	SARS-CoV
S	...([ST])...[ST]	LPVSMTKT	[727,734]	1309493	ILPVSMTKTSVDCTMYICGD	B cell	PMID:32844713	Zhigang Yi;	ELM	SARS-CoV2
S	...([ST])...[ST]	LPVSMTKT	[727,734]	1309595	TNFTISVTTEILPVSMTKTS	B cell	PMID:32844713	Zhigang Yi;	ELM	SARS-CoV2
S	...([ST])...[ST]	CGDSTECS	[743,750]	33874	KTSVDCNMYICGDSTEC	B cell	PMID:15356154	Yuxian He;	ELM	SARS-CoV
S	...([ST])...[ST]	CGDSTECS	[743,750]	74173	YICGDSTECANLLLQYG	B cell	PMID:15356154	Yuxian He;	ELM	SARS-CoV
S	...([ST])...[ST]	GTITSGWT	[880,887]	1074916	GTITSGWTF	T cell		Adaptive Biotechnologies	ELM	SARS-CoV2
S	...([ST])...[ST]	IQDSLSST	[934,941]	1309558	QFNSAIGKIQDSLSSTASAL	B cell	PMID:32844713	Zhigang Yi;	ELM	SARS-CoV2
S	...([ST])...[ST]	HLMSFPQS	[1048,1055]	1075122	YHLMSFPQSA	T cell		Adaptive Biotechnologies	ELM	SARS-CoV2
S	...([ST])...[ST]	HLMSFPQS	[1048,1055]	8239	DFCGKGYHLMSFPQAAP	B cell	PMID:15356154	Yuxian He;	ELM	SARS-CoV
S	...([ST])...[ST]	HLMSFPQS	[1048,1055]	38118	LMSFPQAAPHGVVFLHV	B cell	PMID:15356154	Yuxian He;	ELM	SARS-CoV
S	...([ST])...[ST]	HLMSFPQS	[1048,1055]	1309562	QSKRVDFCGKGYHLMSFPQS	B cell	PMID:32844713	Zhigang Yi;	ELM	SARS-CoV2
S	...([ST])...[ST]	CCMTSCCS	[1235,1242]	6668	CMTSCCSCLK	T cell		Adaptive Biotechnologies	ELM	SARS-CoV2
S	...([ST])...[ST]	CCMTSCCS	[1235,1242]	42999	MVTILLCCMTSCCSCLK	B cell	PMID:15356154	Yuxian He;	ELM	SARS-CoV
S	...([ST])...[ST]	CCMTSCCS	[1235,1242]	1309443	CMTSCCSCLKGCCSCGSCCK	B cell	PMID:32844713	Zhigang Yi;	ELM	SARS-CoV2
S	[FLM][^P][^P]([ST])[^DEP][^DE]	FRSSVL	[43,48]	1075113	VYYPDKVFRSSVLH	T cell		Adaptive Biotechnologies	ELM	SARS-CoV2
S	[FLM][^P][^P]([ST])[^DEP][^DE]	FRSSVL	[43,48]	1309570	RGVYYPDKVFRSSVLHSTQD	B cell	PMID:32844713	Zhigang Yi;	ELM	SARS-CoV2
S	[FLM][^P][^P]([ST])[^DEP][^DE]	LHRSYL	[244,249]	1074974	LLALHRSYL	T cell		Adaptive Biotechnologies	ELM	SARS-CoV2
S	[FLM][^P][^P]([ST])[^DEP][^DE]	LHRSYL	[244,249]	1309515	LHRSYLTPGDSSSGWTAGAA	B cell	PMID:32844713	Zhigang Yi;	ELM	SARS-CoV2
S	[FLM][^P][^P]([ST])[^DEP][^DE]	LHRSYL	[244,249]	1309534	NITRFQTLLALHRSYLTPGD	B cell	PMID:32844713	Zhigang Yi;	ELM	SARS-CoV2
S	[FLM][^P][^P]([ST])[^DEP][^DE]	LSETKC	[296,301]	1309450	DPLSETKCTLKSFTVEKGIY	B cell	PMID:32844713	Zhigang Yi;	ELM	SARS-CoV2
S	[FLM][^P][^P]([ST])[^DEP][^DE]	LSETKC	[296,301]	1309593	TITDAVDCALDPLSETKCTL	B cell	PMID:32844713	Zhigang Yi;	ELM	SARS-CoV2
S	[FLM][^P][^P]([ST])[^DEP][^DE]	FNATRF	[342,347]	1074885	FGEVFNATRFASVY	T cell		Adaptive Biotechnologies	ELM	SARS-CoV2
S	[FLM][^P][^P]([ST])[^DEP][^DE]	FNATRF	[342,347]	35083	LCPFGEVFNATKFPSVY	B cell	PMID:15356154	Yuxian He;	ELM	SARS-CoV
S	[FLM][^P][^P]([ST])[^DEP][^DE]	FNATRF	[342,347]	1309535	NLCPFGEVFNATRFASVYAW	B cell	PMID:32844713	Zhigang Yi;	ELM	SARS-CoV2
S	[FLM][^P][^P]([ST])[^DEP][^DE]	LYNSAS	[368,373]	1075125	YSVLYNSASFSTFK	T cell		Adaptive Biotechnologies	ELM	SARS-CoV2
S	[FLM][^P][^P]([ST])[^DEP][^DE]	LCFTNV	[390,395]	1074951	KLNDLCFTNVYADSFVIR	T cell		Adaptive Biotechnologies	ELM	SARS-CoV2
S	[FLM][^P][^P]([ST])[^DEP][^DE]	LCFTNV	[390,395]	1309120	GVSPTKLNDLCFTNV	T cell	PMID:32887977	Yanchun Peng	ELM	SARS-CoV2
S	[FLM][^P][^P]([ST])[^DEP][^DE]	LCFTNV	[390,395]	1309553	PTKLNDLCFTNVYADSFVIR	B cell	PMID:32844713	Zhigang Yi;	ELM	SARS-CoV2
S	[FLM][^P][^P]([ST])[^DEP][^DE]	LTGTGV	[546,551]	43894	NFNGLTGTGVLTPSSKRF	T cell	PMID:18832706	Chris Ka-fai Li;	ELM	SARS-CoV
S	[FLM][^P][^P]([ST])[^DEP][^DE]	LTGTGV	[546,551]	6333	CGPKLSTDLIKNQCVNFNFNGLTGTGVLTPSSKRFQPFQQFG	B cell	PMID:15356154	Yuxian He;	ELM	SARS-CoV
S	[FLM][^P][^P]([ST])[^DEP][^DE]	LTGTGV	[546,551]	43893	NFNGLTGTGVLTPSSKR	B cell	PMID:15356154	Yuxian He;	ELM	SARS-CoV
S	[FLM][^P][^P]([ST])[^DEP][^DE]	LTGTGV	[546,551]	1309531	NGLTGTGVLTESNKKFLPFQ	B cell	PMID:32844713	Zhigang Yi;	ELM	SARS-CoV2
S	[FLM][^P][^P]([ST])[^DEP][^DE]	LTGTGV	[546,551]	1309603	VKNKCVNFNFNGLTGTGVLT	B cell	PMID:32844713	Zhigang Yi;	ELM	SARS-CoV2
S	[FLM][^P][^P]([ST])[^DEP][^DE]	LTGTGV	[546,551]	6334	CGPKLSTDLIKNQCVNFNFNGLTGTGVLTPSSKRFQPFQQFGRDVSDFTD	B cell	PMID:17055551	Jincun Zhao;	ELM	SARS-CoV
S	[FLM][^P][^P]([ST])[^DEP][^DE]	FTISVT	[718,723]	1074898	FTISVTTEIL	T cell		Adaptive Biotechnologies	ELM	SARS-Cov2
S	[FLM][^P][^P]([ST])[^DEP][^DE]	FTISVT	[718,723]	1309441	AYSNNSIAIPTNFTISVTTE	B cell	PMID:32844713	Zhigang Yi;	ELM	SARS-CoV2
S	[FLM][^P][^P]([ST])[^DEP][^DE]	FTISVT	[718,723]	1309595	TNFTISVTTEILPVSMTKTS	B cell	PMID:32844713	Zhigang Yi;	ELM	SARS-CoV2
S	[FLM][^P][^P]([ST])[^DEP][^DE]	FNFSQI	[800,805]	64888	TLKYFGGFNFSQILPDP	B cell	PMID:15356154	Yuxian He;	ELM	SARS-CoV
S	[FLM][^P][^P]([ST])[^DEP][^DE]	FNFSQI	[800,805]	1087679	PIKDFGGFNFSQILPDPS	B cell	PMID:32711254	Siti Naqiah Amrun;	ELM	SARS-CoV2
S	[FLM][^P][^P]([ST])[^DEP][^DE]	LSSTAS	[938,943]	1074989	LSSTASALGK	T cell		Adaptive Biotechnologies	ELM	SARS-CoV2
S	[FLM][^P][^P]([ST])[^DEP][^DE]	LSSTAS	[938,943]	1309558	QFNSAIGKIQDSLSSTASAL	B cell	PMID:32844713	Zhigang Yi;	ELM	SARS-CoV2
S	[FLM][^P][^P]([ST])[^DEP][^DE]	LAATKM	[1024,1029]	53202	RASANLAATKMSECVLG	B cell	PMID:15356154	Yuxian He;	ELM	SARS-CoV
S	[FLM][^P][^P]([ST])[^DEP][^DE]	LAATKM	[1024,1029]	1309418	AEIRASANLAATKMSECVLG	B cell	PMID:32844713	Zhigang Yi;	ELM	SARS-CoV2
S	[FLM][^P][^P]([ST])[^DEP][^DE]	LGQSKR	[1034,1039]	462	AATKMSECVLGQSKRVD	B cell	PMID:15356154	Yuxian He;	ELM	SARS-CoV
S	[FLM][^P][^P]([ST])[^DEP][^DE]	LHVTYV	[1063,1068]	1074847	APHGVVFLHVTYV	T cell		Adaptive Biotechnologies	ELM	SARS-CoV2
S	[FLM][^P][^P]([ST])[^DEP][^DE]	LHVTYV	[1063,1068]	71663	VVFLHVTYV	T cell	PMID:16630549	Yeou-Ping Tsao;	ELM	SARS-CoV
S	[FLM][^P][^P]([ST])[^DEP][^DE]	LHVTYV	[1063,1068]	47823	PHGVVFLHVTYVPSQER	B cell	PMID:15356154	Yuxian He;	ELM	SARS-CoV
S	[FLM][^P][^P]([ST])[^DEP][^DE]	LNESLI	[1193,1198]	12426	EIDRLNEVAKNLNESLIDLQELGKYEQY	B cell	PMID:16153058	Hongbo Hu;	ELM	SARS-CoV
S	[FLM][^P][^P]([ST])[^DEP][^DE]	LNESLI	[1193,1198]	14626	EVAKNLNESLIDLQELG	B cell	PMID:15356154	Yuxian He;	ELM	SARS-CoV
S	[FLM][^P][^P]([ST])[^DEP][^DE]	LNESLI	[1193,1198]	558417	EIDRLNEVAKNLNESLIDLQELGKYEQY	B cell	PMID:27627203	Qidi Wang	ELM	SARS-CoV
S	S..([ST])...	SNVTWFH	[60,66]	1074888	FLPFFSNVTWFHAI	T cell		Adaptive Biotechnologies	ELM	SARS-CoV2
S	S..([ST])...	SKHTPIN	[205,211]	1074945	IYSKHTPINL	T cell		Adaptive Biotechnologies	ELM	SARS-CoV2
S	S..([ST])...	SKHTPIN	[205,211]	1309123	KHTPINLVRDLPQGF	T cell	PMID:32887977	Yanchun Peng	ELM	SARS-CoV2
S	S..([ST])...	SKHTPIN	[205,211]	1309470	FKNIDGYFKIYSKHTPINLV	B cell	PMID:32844713	Zhigang Yi;	ELM	SARS-CoV2
S	S..([ST])...	SKHTPIN	[205,211]	1309621	YSKHTPINLVRDLPQGFSAL	B cell	PMID:32844713	Zhigang Yi;	ELM	SARS-CoV2
S	S..([ST])...	SFSTFKC	[373,379]	61598	STFFSTFKCYGVSATKL	T cell	PMID:17692881	Daniel H Libraty;	ELM	SARS-CoV
S	S..([ST])...	SFSTFKC	[373,379]	1075125	YSVLYNSASFSTFK	T cell		Adaptive Biotechnologies	ELM	SARS-CoV2
S	S..([ST])...	SFSTFKC	[373,379]	61598	STFFSTFKCYGVSATKL	T cell	PMID:17692881	Daniel H Libraty;	ELM	SARS-CoV
S	S..([ST])...	SFSTFKC	[373,379]	15903	FFSTFKCYGVSATKLND	B cell	PMID:15356154	Yuxian He;	ELM	SARS-CoV
S	S..([ST])...	SFSTFKC	[373,379]	75920	YSVLYNSTFFSTFKCYG	B cell	PMID:15356154	Yuxian He;	ELM	SARS-CoV
S	S..([ST])...	SVITPGT	[596,602]	28643	ISPCAFGGVSVITPGTN	B cell	PMID:15356154	Yuxian He;	ELM	SARS-CoV
S	S..([ST])...	SVITPGT	[596,602]	69129	VITPGTNASSEVAVLY	B cell	PMID:16101348	Rong-Hong Hua	ELM	SARS-CoV
S	S..([ST])...	SVITPGT	[596,602]	71189	VSVITPGTNASSEVAVL	B cell	PMID:15356154	Yuxian He;	ELM	SARS-CoV
S	S..([ST])...	SVITPGT	[596,602]	1309480	GVSVITPGTNTSNQVAVLYQ	B cell	PMID:32844713	Zhigang Yi;	ELM	SARS-CoV2
S	S..([ST])...	SVITPGT	[596,602]	1309492	ILDITPCSFGGVSVITPGTN	B cell	PMID:32844713	Zhigang Yi;	ELM	SARS-CoV2
S	S..([ST])...	SVITPGT	[596,602]	71191	VSVITPGTNASSEVAVLYQDVNCTDVSTAIHADQLTPAWRIYSTGNNVFQ	B cell	PMID:17055551	Jincun Zhao;	ELM	SARS-CoV
S	S..([ST])...	STGSNVF	[637,643]	1075112	VYSTGSNVFQTR	T cell		Adaptive Biotechnologies	ELM	SARS-CoV2
S	S..([ST])...	STGSNVF	[637,643]	7129	CTDVSTAIHADQLTPAWRIYSTGNNVFQTQAG	B cell	PMID:15356154	Yuxian He;	ELM	SARS-CoV
S	S..([ST])...	STGSNVF	[637,643]	40075	LTPAWRIYSTGNNVFQ	B cell	PMID:16101348	Rong-Hong Hua;	ELM	SARS-CoV
S	S..([ST])...	STGSNVF	[637,643]	73036	WRIYSTGNNVFQTQAGC	B cell	PMID:15356154	Yuxian He;	ELM	SARS-CoV
S	S..([ST])...	STGSNVF	[637,643]	1309491	IHADQLTPTWRVYSTGSNVF	B cell	PMID:32844713	Zhigang Yi;	ELM	SARS-CoV2
S	S..([ST])...	STGSNVF	[637,643]	1309576	RVYSTGSNVFQTRAGCLIGA	B cell	PMID:32844713	Zhigang Yi;	ELM	SARS-CoV2
S	S..([ST])...	STGSNVF	[637,643]	71191	VSVITPGTNASSEVAVLYQDVNCTDVSTAIHADQLTPAWRIYSTGNNVFQ	B cell	PMID:17055551	Jincun Zhao;	ELM	SARS-CoV
S	S..([ST])...	SYQTQTN	[673,679]	1075070	SYQTQTNSPRRARSVA	T cell		Adaptive Biotechnologies	ELM	SARS-CoV2
S	S..([ST])...	SVASQSI	[686,692]	1075041	RSVASQSIIAYTMSL	T cell		Adaptive Biotechnologies	ELM	SARS-CoV2
S	S..([ST])...	SNNSIAI	[708,714]	1074865	AYSNNSIAIPTNFTISV	T cell		Adaptive Biotechnologies	ELM	SARS-CoV2
S	S..([ST])...	SNNSIAI	[708,714]	5927	AYSNNTIAIPTNFSISI	B cell	PMID:15356154	Yuxian He;	ELM	SARS-CoV
S	S..([ST])...	SNNSIAI	[708,714]	59120	SLGADSSIAYSNNTIAI	B cell	PMID:15356154	Yuxian He;	ELM	SARS-CoV
S	S..([ST])...	SVTTEIL	[721,727]	1074898	FTISVTTEIL	T cell		Adaptive Biotechnologies	ELM	SARS-CoV2
S	S..([ST])...	SVTTEIL	[721,727]	1072965	SVTTEILPVSMTKTS	T cell	PMID:32887977	Yanchun Peng;	ELM	SARS-CoV2
S	S..([ST])...	SVTTEIL	[721,727]	1309595	TNFTISVTTEILPVSMTKTS	B cell	PMID:32844713	Zhigang Yi;	ELM	SARS-CoV2
S	S..([ST])...	SFCTQLN	[758,764]	63309	TECANLLLQYGSFCTQL	T cell	PMID:17692881	Daniel H Libraty	ELM	SARS-CoV
S	S..([ST])...	SFCTQLN	[758,764]	22322	GSFCTQLNR	T cell		Adaptive Biotechnologies	ELM	SARS-CoV2
S	S..([ST])...	SFCTQLN	[758,764]	1071580	NLLLQYGSFCTQLNR	T cell	PMID:32887977	Yanchun Peng;	ELM	SARS-CoV2
S	S..([ST])...	SFCTQLN	[758,764]	22321	GSFCTQLN	B cell	PMID:15207612	Jian-Ping Guo;	ELM	SARS-CoV
S	S..([ST])...	SFCTQLN	[758,764]	6011	CANLLLQYGSFCTQLNRALSGIA	B cell	PMID:15811330	Wei Lu;	ELM	SARS-CoV
S	S..([ST])...	SFCTQLN	[758,764]	39023	LQYGSFCTQLNRALSGI	B cell	PMID:15356154	Yuxian He;	ELM	SARS-CoV
S	S..([ST])...	SFCTQLN	[758,764]	63309	TECANLLLQYGSFCTQL	B cell	PMID:17692881	Daniel H Libraty	ELM	SARS-CoV
S	S..([ST])...	SFCTQLN	[758,764]	1309586	STECSNLLLQYGSFCTQLNR	B cell	PMID:32844713	Zhigang Yi;	ELM	SARS-CoV2
S	S..([ST])...	SFCTQLN	[758,764]	1309617	YGSFCTQLNRALTGIAVEQD	B cell	PMID:32844713	Zhigang Yi;	ELM	SARS-CoV2
S	S..([ST])...	SKPSKRS	[810,816]	1309132	NFSQILPDPSKPSKR	T cell	PMID:32887977	Yanchun Peng;	ELM	SARS-CoV2
S	S..([ST])...	SKPSKRS	[810,816]	1071808	PSKPSKRSFIEDLLFNKV	B cell	PMID:32483236	Chek Meng Poh;	ELM	SARS-CoV2
S	S..([ST])...	SKPSKRS	[810,816]	1309519	LPDPSKPSKRSFIEDLLFNK	B cell	PMID:32844713	Zhigang Yi;	ELM	SARS-CoV2
S	S..([ST])...	SKPSKRS	[810,816]	1309447	DFGGFNFSQILPDPSKPSKR	B cell	PMID:32844713	Zhigang Yi;	ELM	SARS-CoV2
S	S..([ST])...	SGWTFGA	[884,890]	307	AALVSGTATAGWTFGAG	B cell	PMID:15356154	Yuxian He;	ELM	SARS-CoV2
S	S..([ST])...	SGWTFGA	[884,890]	62872	TAGWTFGAGAALQIPFA	B cell	PMID:15356154	Yuxian He;	ELM	SARS-CoV2
S	S..([ST])...	SLSSTAS	[937,943]	1074989	LSSTASALGK	T cell		Adaptive Biotechnologies	ELM	SARS-CoV2
S	S..([ST])...	SLSSTAS	[937,943]	1309558	QFNSAIGKIQDSLSSTASAL	B cell	PMID:32844713	Zhigang Yi;	ELM	SARS-CoV2
S	S..([ST])...	SLQTYVT	[1003,1009]	1074971	LITGRLQSLQTYV	T cell		Adaptive Biotechnologies	ELM	SARS-CoV2
S	S..([ST])...	SLQTYVT	[1003,1009]	54599	RLITGRLQSLQTYVTQQ	B cell	PMID:15356154	Yuxian He;	ELM	SARS-CoV2
S	S..([ST])...	SLQTYVT	[1003,1009]	59425	SLQTYVTQQLIRAAEIR	B cell	PMID:15356154	Yuxian He;	ELM	SARS-CoV2
S	S..([ST])...	SLQTYVT	[1003,1009]	1309516	LITGRLQSLQTYVTQQLIRA	B cell	PMID:32844713	Zhigang Yi;	ELM	SARS-CoV2
S	S..([ST])...	SNGTHWF	[1097,1103]	1075025	REGVFVSNGTHW	T cell		Adaptive Biotechnologies	ELM	SARS-CoV2
S	S..([ST])...	SNGTHWF	[1097,1103]	5773	AYFPREGVFVFNGTSWF	B cell	PMID:15356154	Yuxian He;	ELM	SARS-CoV2
S	S..([ST])...	SNGTHWF	[1097,1103]	18161	FVFNGTSWFITQRNFFS	B cell	PMID:15356154	Yuxian He;	ELM	SARS-CoV2
S	S..([ST])...	SNGTHWF	[1097,1103]	46822	PAICHEGKAYFPREGVFVFNGTSWFITQRNFFS	B cell	PMID:15194770	Hong Zhang	ELM	SARS-CoV2
S	S..([ST])...	SNGTHWF	[1097,1103]	1309605	VSNGTHWFVTQRNFYEPQII	B cell	PMID:32844713	Zhigang Yi;	ELM	SARS-CoV2
S	S..([ST])...	SCCSCLK	[1239,1245]	6668	CMTSCCSCLK	T cell		Adaptive Biotechnologies	ELM	SARS-CoV2
S	S..([ST])...	SCCSCLK	[1239,1245]	42999	MVTILLCCMTSCCSCLK	B cell	PMID:15356154	Yuxian He;	ELM	SARS-CoV2
S	S..([ST])...	SCCSCLK	[1239,1245]	1309443	CMTSCCSCLKGCCSCGSCCK	B cell	PMID:32844713	Zhigang Yi;	ELM	SARS-CoV2
S	S..([ST])...	SCGSCCK	[1249,1255]	36856	LKGACSCGSCCKFDEDD	B cell	PMID:15356154	Yuxian He;	ELM	SARS-CoV2
S	S..([ST])...	SCGSCCK	[1249,1255]	1309443	CMTSCCSCLKGCCSCGSCCK	B cell	PMID:32844713	Zhigang Yi;	ELM	SARS-CoV2
S	S..([ST])...	SCGSCCK	[1249,1255]	1309475	GCCSCGSCCKFDEDDSEPVL	B cell	PMID:32844713	Zhigang Yi;	ELM	SARS-CoV2
S	[EDST].{0,2}[WFY]..[ILVFY]	DLFLPF	[53,58]	1075065	STQDLFLPFF	T cell		Adaptive Biotechnologies	ELM	SARS-CoV2
S	[EDST].{0,2}[WFY]..[ILVFY]	DLFLPF	[53,58]	17644	FRSDTLYLTQDLFLPFY	B cell	PMID:15356154	Yuxian He;	ELM	SARS-CoV2
S	[EDST].{0,2}[WFY]..[ILVFY]	DLFLPF	[53,58]	65832	TQDLFLPFYSNVTGFHT	B cell	PMID:15356154	Yuxian He;	ELM	SARS-CoV2
S	[EDST].{0,2}[WFY]..[ILVFY]	DLFLPF	[53,58]	1309574	RSSVLHSTQDLFLPFFSNVT	B cell	PMID:32844713	Zhigang Yi;	ELM	SARS-CoV2
S	[EDST].{0,2}[WFY]..[ILVFY]	TWFHAI	[63,68]	1074888	FLPFFSNVTWFHAI	T cell		Adaptive Biotechnologies	ELM	SARS-CoV2
S	[EDST].{0,2}[WFY]..[ILVFY]	DPFLGV	[138,143]	1074884	FCNDPFLGVYY	T cell		Adaptive Biotechnologies	ELM	SARS-CoV2
S	[EDST].{0,2}[WFY]..[ILVFY]	DPFLGV	[138,143]	1309556	QFCNDPFLGVYYHKNNKSWM	B cell	PMID:32844713	Zhigang Yi;	ELM	SARS-CoV2
S	[EDST].{0,2}[WFY]..[ILVFY]	SEFRVY	[155,160]	1074961	KSWMESEFRVY	T cell		Adaptive Biotechnologies	ELM	SARS-CoV2
S	[EDST].{0,2}[WFY]..[ILVFY]	SEFRVY	[155,160]	1309624	YYHKNNKSWMESEFRVYSSA	B cell	PMID:32844713	Zhigang Yi;	ELM	SARS-CoV2
S	[EDST].{0,2}[WFY]..[ILVFY]	EFVFKNI	[191,197]	1074900	FVFKNIDGY	T cell		Adaptive Biotechnologies	ELM	SARS-CoV2
S	[EDST].{0,2}[WFY]..[ILVFY]	EFVFKNI	[191,197]	1309113	EFVFKNIDGYFKIYS	T cell	PMID:32887977	Yanchun Peng;	ELM	SARS-CoV2
S	[EDST].{0,2}[WFY]..[ILVFY]	EFVFKNI	[191,197]	16376	FKHLREFVFKNKDGFLY	B cell	PMID:15356154	Yuxian He;	ELM	SARS-CoV2
S	[EDST].{0,2}[WFY]..[ILVFY]	EFVFKNI	[191,197]	1309478	GNFKNLREFVFKNIDGYFKI	B cell	PMID:32844713	Zhigang Yi;	ELM	SARS-CoV2
S	[EDST].{0,2}[WFY]..[ILVFY]	DGYFKI	[198,203]	1309113	EFVFKNIDGYFKIYS	T cell	PMID:32887977	Yanchun Peng;	ELM	SARS-CoV2
S	[EDST].{0,2}[WFY]..[ILVFY]	DGYFKI	[198,203]	1309478	GNFKNLREFVFKNIDGYFKI	B cell	PMID:32844713	Zhigang Yi;	ELM	SARS-CoV2
S	[EDST].{0,2}[WFY]..[ILVFY]	DGYFKI	[198,203]	1309470	FKNIDGYFKIYSKHTPINLV	B cell	PMID:32844713	Zhigang Yi;	ELM	SARS-CoV2
S	[EDST].{0,2}[WFY]..[ILVFY]	TRFQTL	[236,241]	1074872	DLPIGINITRFQTL	T cell		Adaptive Biotechnologies	ELM	SARS-CoV2
S	[EDST].{0,2}[WFY]..[ILVFY]	TRFASV	[345,350]	1074885	FGEVFNATRFASVY	T cell		Adaptive Biotechnologies	ELM	SARS-CoV2
S	[EDST].{0,2}[WFY]..[ILVFY]	SASFSTF	[371,377]	1075125	YSVLYNSASFSTFK	T cell		Adaptive Biotechnologies	ELM	SARS-CoV2
S	[EDST].{0,2}[WFY]..[ILVFY]	DLCFTNV	[389,395]	1074951	KLNDLCFTNVYADSFVIR	T cell		Adaptive Biotechnologies	ELM	SARS-CoV2
S	[EDST].{0,2}[WFY]..[ILVFY]	DLCFTNV	[389,395]	1309120	GVSPTKLNDLCFTNV	T cell	PMID:32887977	Yanchun Peng;	ELM	SARS-CoV2
S	[EDST].{0,2}[WFY]..[ILVFY]	DLCFTNV	[389,395]	7383	CYGVSATKLNDLCFSNV	B cell	PMID:15356154	Yuxian He	ELM	SARS-CoV
S	[EDST].{0,2}[WFY]..[ILVFY]	DLCFTNV	[389,395]	32037	KLNDLCFSNVYADSFVV	B cell	PMID:15356154	Yuxian He	ELM	SARS-CoV
S	[EDST].{0,2}[WFY]..[ILVFY]	DLCFTNV	[389,395]	1309553	PTKLNDLCFTNVYADSFVIR	B cell	PMID:32844713	Zhigang Yi;	ELM	SARS-CoV2
S	[EDST].{0,2}[WFY]..[ILVFY]	EGFNCY	[484,489]	1075001	NGVEGFNCY	T cell		Adaptive Biotechnologies	ELM	SARS-CoV2
S	[EDST].{0,2}[WFY]..[ILVFY]	TPTWRVY	[630,636]	558458	LYQDVNCTDVSTAIHADQLTPAWRIYSTG	B cell	PMID:27627203	Qidi Wang;	ELM	SARS-CoV
S	[EDST].{0,2}[WFY]..[ILVFY]	TPTWRVY	[630,636]	7129	CTDVSTAIHADQLTPAWRIYSTGNNVFQTQAG	B cell	PMID:15356154	Yuxian He;	ELM	SARS-CoV
S	[EDST].{0,2}[WFY]..[ILVFY]	TPTWRVY	[630,636]	23520	HADQLTPAWRIYSTGNN	B cell	PMID:15356154	Yuxian He;	ELM	SARS-CoV
S	[EDST].{0,2}[WFY]..[ILVFY]	TPTWRVY	[630,636]	40075	LTPAWRIYSTGNNVFQ	B cell	PMID:16101348	Rong-Hong Hua	ELM	SARS-CoV
S	[EDST].{0,2}[WFY]..[ILVFY]	TPTWRVY	[630,636]	61516	STAIHADQLTPAWRIY	B cell	PMID:16101348	Rong-Hong Hua	ELM	SARS-CoV
S	[EDST].{0,2}[WFY]..[ILVFY]	TPTWRVY	[630,636]	63266	TDVSTAIHADQLTPAWRIYSTG	B cell	PMID:16153058	Hongbo Hu;	ELM	SARS-CoV
S	[EDST].{0,2}[WFY]..[ILVFY]	TPTWRVY	[630,636]	558458	LYQDVNCTDVSTAIHADQLTPAWRIYSTG	B cell	PMID:27627203	Qidi Wang;	ELM	SARS-CoV
S	[EDST].{0,2}[WFY]..[ILVFY]	TPTWRVY	[630,636]	558510	TDVSTAIHADQLTPAWRIYSTG	B cell	PMID:27627203	Qidi Wang;	ELM	SARS-CoV
S	[EDST].{0,2}[WFY]..[ILVFY]	TPTWRVY	[630,636]	1309491	IHADQLTPTWRVYSTGSNVF	B cell	PMID:32844713	Zhigang Yi;	ELM	SARS-CoV2
S	[EDST].{0,2}[WFY]..[ILVFY]	TPTWRVY	[630,636]	71191	VSVITPGTNASSEVAVLYQDVNCTDVSTAIHADQLTPAWRIYSTGNNVFQ		PMID:17055551	Jincun Zhao;	ELM	SARS-CoV
S	[EDST].{0,2}[WFY]..[ILVFY]	EVFAQV	[780,785]	1075019	QEVFAQVKQIYK	T cell		Adaptive Biotechnologies	ELM	SARS-CoV2
S	[EDST].{0,2}[WFY]..[ILVFY]	EVFAQV	[780,785]	25219	IAAEQDRNTREVFAQVK	B cell	PMID:15356154	Yuxian He	ELM	SARS-CoV
S	[EDST].{0,2}[WFY]..[ILVFY]	EVFAQV	[780,785]	1087450	AAEQDRNTREVFAQVKQM	B cell	PMID:32711254	Siti Naqiah Amrun	ELM	SARS-CoV2
S	[EDST].{0,2}[WFY]..[ILVFY]	EVFAQV	[780,785]	1087531	GIAVEQDKNTQEVFAQVK	B cell	PMID:32711254	Siti Naqiah Amrun	ELM	SARS-CoV2
S	[EDST].{0,2}[WFY]..[ILVFY]	DLLFNKV	[820,826]	1071808	PSKPSKRSFIEDLLFNKV	B cell	PMID:32483236	Chek Meng Poh	ELM	SARS-CoV2
S	[EDST].{0,2}[WFY]..[ILVFY]	DLLFNKV	[820,826]	51097	QILPDPLKPTKRSFIEDLLFNKVTLA	B cell	PMID:15731234	Xiaofen Zhong;	ELM	SARS-CoV
S	[EDST].{0,2}[WFY]..[ILVFY]	DLLFNKV	[820,826]	16183	FIEDLLFNKVTLADAGF	B cell	PMID:15356154	Yuxian He;	ELM	SARS-CoV
S	[EDST].{0,2}[WFY]..[ILVFY]	DLLFNKV	[820,826]	37290	LLFNKVTLADAGFMKQYGECLGDINA	B cell	PMID:15194770	Hong Zhang	ELM	SARS-CoV
S	[EDST].{0,2}[WFY]..[ILVFY]	DLLFNKV	[820,826]	48383	PLKPTKRSFIEDLLFNK	B cell	PMID:15356154	Yuxian He;	ELM	SARS-CoV
S	[EDST].{0,2}[WFY]..[ILVFY]	DLLFNKV	[820,826]	1070805	KPTKRSFIEDLLFNKVTL	B cell	PMID:32711254	Siti Naqiah Amrun	ELM	SARS-CoV2
S	[EDST].{0,2}[WFY]..[ILVFY]	DLLFNKV	[820,826]	1071808	PSKPSKRSFIEDLLFNKV	B cell	PMID:32483236	Chek Meng Poh	ELM	SARS-CoV2
S	[EDST].{0,2}[WFY]..[ILVFY]	DLLFNKV	[820,826]	1309519	LPDPSKPSKRSFIEDLLFNK	B cell	PMID:32844713	Zhigang Yi;	ELM	SARS-CoV2
S	[EDST].{0,2}[WFY]..[ILVFY]	DLLFNKV	[820,826]	51097	QILPDPLKPTKRSFIEDLLFNKVTLA	B cell	PMID:15731234	Xiaofen Zhong;	ELM	SARS-CoV
S	[EDST].{0,2}[WFY]..[ILVFY]	SNFGAI	[968,973]	50311	QALNTLVKQLSSNFGAI	B cell	PMID:15356154	Yuxian He;	ELM	SARS-CoV
S	[EDST].{0,2}[WFY]..[ILVFY]	TVYDPL	[968,973]	1075085	TVYDPLQPELDSFK	T cell		Adaptive Biotechnologies	ELM	SARS-CoV2
S	[EDST].{0,2}[WFY]..[ILVFY]	TVYDPL	[968,973]	67220	TVYDPLQPELDSFKEEL	B cell	PMID:15356154	Yuxian He;	ELM	SARS-CoV
S	[EDST].{0,2}[WFY]..[ILVFY]	TVYDPL	[968,973]	68971	VIGIINNTVYDPLQPEL	B cell	PMID:15356154	Yuxian He;	ELM	SARS-CoV
S	...([ST])Q..	DSKTQSL	[111,117]	1075075	TLDSKTQSL	T cell		Adaptive Biotechnologies	ELM	SARS-CoV2
S	...([ST])Q..	EYVSQPF	[169,175]	1074869	CTFEYVSQPFLM	T cell		Adaptive Biotechnologies	ELM	SARS-CoV2
S	...([ST])Q..	EYVSQPF	[169,175]	1309110	CTFEYVSQPFLMDLE	T cell	PMID:32887977	Yanchun Peng;	ELM	SARS-CoV2
S	...([ST])Q..	EYVSQPF	[169,175]	1309110	CTFEYVSQPFLMDLE	T cell	PMID:32887977	Yanchun Peng;	ELM	SARS-CoV2
S	...([ST])Q..	SYQTQTN	[673,679]	1075070	SYQTQTNSPRRARSVA	T cell		Adaptive Biotechnologies	ELM	SARS-CoV2
S	...([ST])Q..	SVASQSI	[686,692]	1075041	RSVASQSIIAYTMSL	T cell		Adaptive Biotechnologies	ELM	SARS-CoV2
S	...([ST])Q..	SFCTQLN	[758,764]	63309	TECANLLLQYGSFCTQL	T cell	PMID:17692881	Daniel H Libraty;	ELM	SARS-CoV
S	...([ST])Q..	SFCTQLN	[758,764]	22322	GSFCTQLNR	T cell		Adaptive Biotechnologies	ELM	SARS-CoV2
S	...([ST])Q..	SFCTQLN	[758,764]	1071580	NLLLQYGSFCTQLNR	T cell	PMID:32887977	Yanchun Peng;	ELM	SARS-CoV2
S	...([ST])Q..	SFCTQLN	[758,764]	22321	GSFCTQLN	B cell	PMID:15207612	Jian-Ping Guo;	ELM	SARS-CoV
S	...([ST])Q..	SFCTQLN	[758,764]	6011	CANLLLQYGSFCTQLNRALSGIA	B cell	PMID:15811330	Wei Lu;	ELM	SARS-CoV2
S	...([ST])Q..	SFCTQLN	[758,764]	39023	LQYGSFCTQLNRALSGI	B cell	PMID:15356154	Yuxian He;	ELM	SARS-CoV
S	...([ST])Q..	SFCTQLN	[758,764]	63309	TECANLLLQYGSFCTQL	B cell	PMID:15356154	Yuxian He;	ELM	SARS-CoV
S	...([ST])Q..	SFCTQLN	[758,764]	1309586	STECSNLLLQYGSFCTQLNR	B cell	PMID:32844713	Zhigang Yi;	ELM	SARS-CoV2
S	...([ST])Q..	SFCTQLN	[758,764]	1309617	YGSFCTQLNRALTGIAVEQD	B cell	PMID:32844713	Zhigang Yi;	ELM	SARS-CoV2
S	...([ST])Q..	DKNTQEV	[775,781]	1087531	GIAVEQDKNTQEVFAQVK	B cell	PMID:32711254	Siti Naqiah Amrun;	ELM	SARS-Cov2
S	...([ST])Q..	FNFSQIL	[800,806]	1309132	NFSQILPDPSKPSKR	T cell	PMID:32887977	Yanchun Peng;	ELM	SARS-Cov2
S	...([ST])Q..	FNFSQIL	[800,806]	64888	TLKYFGGFNFSQILPDP	B cell	PMID:15356154	Yuxian He;	ELM	SARS-CoV
S	...([ST])Q..	FNFSQIL	[800,806]	1087679	PIKDFGGFNFSQILPDPS	B cell	PMID:32711254	Siti Naqiah Amrun;	ELM	SARS-Cov2
S	...([ST])Q..	FNFSQIL	[800,806]	1309447	DFGGFNFSQILPDPSKPSKR	B cell	PMID:32844713	Zhigang Yi	ELM	SARS-Cov2
S	...([ST])Q..	FNFSQIL	[800,806]	1309504	KQIYKTPPIKDFGGFNFSQI	B cell	PMID:32844713	Zhigang Yi	ELM	SARS-Cov2
S	...([ST])Q..	IGVTQNV	[909,915]	20288	GIGVTQNVLYENQKQIA	B cell	PMID:15356154	Yuxian He;	ELM	SARS-CoV
S	...([ST])Q..	IGVTQNV	[909,915]	41177	MAYRFNGIGVTQNVLYE	B cell	PMID:15356154	Yuxian He;	ELM	SARS-CoV
S	...([ST])Q..	TYVTQQL	[1006,1012]	54599	RLITGRLQSLQTYVTQQ	B cell	PMID:15356154	Yuxian He;	ELM	SARS-CoV
S	...([ST])Q..	TYVTQQL	[1006,1012]	59425	SLQTYVTQQLIRAAEIR	B cell	PMID:15356154	Yuxian He;	ELM	SARS-CoV
S	...([ST])Q..	WFVTQRN	[1102,1108]	1074915	GTHWFVTQR	T cell		Adaptive Biotechnologies	ELM	SARS-Cov2
S	...([ST])Q..	WFVTQRN	[1102,1108]	100537	SWFITQRNFFSPQII	T cell	PMID:18832706	Chris Ka-fai Li;	ELM	SARS-CoV
S	...([ST])Q..	WFVTQRN	[1102,1108]	532052	GTSWFITQRNFFSPQ	T cell	PMID:26954467	Oi-Wing Ng;	ELM	SARS-CoV
S	...([ST])Q..	WFVTQRN	[1102,1108]	18161	FVFNGTSWFITQRNFFS	B cell	PMID:15356154	Yuxian He;	ELM	SARS-CoV
S	...([ST])Q..	WFVTQRN	[1102,1108]	46822	PAICHEGKAYFPREGVFVFNGTSWFITQRNFFS	B cell	PMID:15194770	Hong Zhang;	ELM	SARS-CoV
S	...[PV]..P	TRGVYYP	[33,39]	7217	CTTFDDVQAPNYTQHTSSMRGVYYPDEIFR	B cell	PMID:15356154	Yuxian He;	ELM	SARS-CoV
S	...[PV]..P	TRGVYYP	[33,39]	24978	HTSSMRGVYYPDEIFRS	B cell	PMID:15356154	Yuxian He;	ELM	SARS-CoV
S	...[PV]..P	FEYVSQP	[168,174]	1074869	CTFEYVSQPFLM	T cell		Adaptive Biotechnologies	ELM	SARS-CoV2
S	...[PV]..P	FEYVSQP	[168,174]	1309110	CTFEYVSQPFLMDLE	T cell	PMID:32887977	Yanchun Peng;	ELM	SARS-CoV2
S	...[PV]..P	EPLVDLP	[224,230]	1074967	LEPLVDLPI	T cell		Adaptive Biotechnologies	ELM	SARS-CoV2
S	...[PV]..P	EPLVDLP	[224,230]	1309462	EPLVDLPIGINITRFQTLLA	B cell	PMID:32844713	Zhigang Yi;	ELM	SARS-CoV2
S	...[PV]..P	EPLVDLP	[224,230]	1309567	RDLPQGFSALEPLVDLPIGI	B cell	PMID:32844713	Zhigang Yi;	ELM	SARS-CoV2
S	...[PV]..P	ESIVRFP	[324,330]	1075108	VQPTESIVRFPNITNLCPF	T cell		Adaptive Biotechnologies	ELM	SARS-CoV2
S	...[PV]..P	PATVCGP	[521,527	43264	NAPATVCGPKLSTDLIK	B cell	PMID:15356154	Yuxian He;	ELM	SARS-CoV
S	...[PV]..P	PATVCGP	[521,527	69760	VLSFELLNAPATVCGPK	B cell	PMID:15356154	Yuxian He;	ELM	SARS-CoV
S	...[PV]..P	TDAVRDP	[573,579]	1309444	DAVRDPQTLEILDITPCSFG	B cell	PMID:32844713	Zhigang Yi;	ELM	SARS-CoV2
S	...[PV]..P	TDAVRDP	[573,579]	1309557	QFGRDIADTTDAVRDPQTLE	B cell	PMID:32844713	Zhigang Yi;	ELM	SARS-CoV2
S	...[PV]..P	GVSVITP	[594,600]	28643	ISPCAFGGVSVITPGTN	B cell	PMID:15356154	Yuxian He;	ELM	SARS-CoV
S	...[PV]..P	GVSVITP	[594,600]	71189	VSVITPGTNASSEVAVL	B cell	PMID:15356154	Yuxian He;	ELM	SARS-CoV
S	...[PV]..P	GVSVITP	[594,600]	71191	VSVITPGTNASSEVAVLYQDVNCTDVSTAIHADQLTPAWRIYSTGNNVFQ	B cell	PMID:17055551	Jincun Zhao;	ELM	SARS-CoV
S	...[PV]..P	LPDPSKP	[806,812]	1074928	ILPDPSKPSK	T cell		Adaptive Biotechnologies	ELM	SARS-CoV2
S	...[PV]..P	LPDPSKP	[806,812]	1309132	NFSQILPDPSKPSKR	T cell	PMID:32887977	Yanchun Peng;	ELM	SARS-CoV2
S	...[PV]..P	LPDPSKP	[806,812]	1309519	LPDPSKPSKRSFIEDLLFNK	B cell	PMID:32844713	Zhigang Yi;	ELM	SARS-CoV2
S	...[PV]..P	GLTVLPP	[857,863]	3983	AQKFNGLTVLPPLLTDD	B cell	PMID:15356154	Yuxian He;	ELM	SARS-CoV
S	...[PV]..P	NNTVYDP	[1134,1140]	58143	SGNCDVVIGIINNTVYD	B cell	PMID:15356154	Yuxian He;	ELM	SARS-CoV
S	...[PV]..P	NNTVYDP	[1134,1140]	68971	VIGIINNTVYDPLQPEL	B cell	PMID:15356154	Yuxian He;	ELM	SARS-CoV
S	...([ST])P..	SKHTPIN	[205,211]	1074945	IYSKHTPINL	T cell		Adaptive Biotechnologies	ELM	SARS-CoV2
S	...([ST])P..	SKHTPIN	[205,211]	1309123	KHTPINLVRDLPQGF	T cell	PMID:32887977	Yanchun Peng;	ELM	SARS-CoV2
S	...([ST])P..	YGVSPTK	[380,386]	1309120	GVSPTKLNDLCFTNV	T cell	PMID:32887977	Yanchun Peng;	ELM	SARS-CoV2
S	...([ST])P..	LDITPCS	[585,591]	1074876	EILDITPCSF	T cell		Adaptive Biotechnologies	ELM	SARS-CoV2
S	...([ST])P..	LDITPCS	[585,591]	48155	PKTSEILDISPCAFGGV	B cell	PMID:15356154	Yuxian He;	ELM	SARS-CoV
S	...([ST])P..	LDITPCS	[585,591]	1309444	DAVRDPQTLEILDITPCSFG	B cell	PMID:32844713	Zhigang Yi;	ELM	SARS-CoV2
S	...([ST])P..	SVITPGT	[596,602]	28643	ISPCAFGGVSVITPGTN	B cell	PMID:15356154	Yuxian He;	ELM	SARS-CoV
S	...([ST])P..	SVITPGT	[596,602]	69129	VITPGTNASSEVAVLY	B cell	PMID:16101348	Rong-Hong Hua;	ELM	SARS-CoV
S	...([ST])P..	SVITPGT	[596,602]	71189	VSVITPGTNASSEVAVL	B cell	PMID:15356154	Yuxian He;	ELM	SARS-CoV
S	...([ST])P..	SVITPGT	[596,602]	71191	VSVITPGTNASSEVAVLYQDVNCTDVSTAIHADQLTPAWRIYSTGNNVFQ	B cell	PMID:17055551	Jincun Zhao;	ELM	SARS-CoV
S	...([ST])P..	DQLTPTW	[627,633]	558458	LYQDVNCTDVSTAIHADQLTPAWRIYSTG	B cell	PMID:27627203	Qidi Wang	ELM	SARS-CoV
S	...([ST])P..	DQLTPTW	[627,633]	7128	CTDVSTAIHADQLTPAW	B cell	PMID:15356154	Yuxian He	ELM	SARS-CoV
S	...([ST])P..	DQLTPTW	[627,633]	7129	CTDVSTAIHADQLTPAWRIYSTGNNVFQTQAG	B cell	PMID:15356154	Yuxian He	ELM	SARS-CoV
S	...([ST])P..	DQLTPTW	[627,633]	23520	HADQLTPAWRIYSTGNN	B cell	PMID:15356154	Yuxian He	ELM	SARS-CoV
S	...([ST])P..	DQLTPTW	[627,633]	50531	QDVNCTDVSTAIHADQLTPAWR	B cell	PMID:14633869	Jingqiang Wang;	ELM	SARS-CoV
S	...([ST])P..	DQLTPTW	[627,633]	61516	STAIHADQLTPAWRIY	B cell	PMID:16101348	Rong-Hong Hua;	ELM	SARS-CoV
S	...([ST])P..	DQLTPTW	[627,633]	63266	TDVSTAIHADQLTPAWRIYSTG	B cell	PMID:16153058	Hongbo Hu;	ELM	SARS-CoV
S	...([ST])P..	DQLTPTW	[627,633]	558510	TDVSTAIHADQLTPAWRIYSTG	B cell	PMID:27627203	Qidi Wang;	ELM	SARS-CoV
S	...([ST])P..	DQLTPTW	[627,633]	1309491	IHADQLTPTWRVYSTGSNVF	B cell	PMID:32844713	Zhigang Yi;	ELM	SARS-CoV2
S	...([ST])P..	DQLTPTW	[627,633]	71191	VSVITPGTNASSEVAVLYQDVNCTDVSTAIHADQLTPAWRIYSTGNNVFQ	B cell	PMID:17055551	Jincun Zhao;	ELM	SARS-CoV
S	...([ST])P..	QTNSPRR	[677,683]	1075070	SYQTQTNSPRRARSVA	T cell		Adaptive Biotechnologies	ELM	SARS-CoV2
S	...([ST])P..	IYKTPPI	[788,794]	1074959	KQIYKTPPIKDF	T cell		Adaptive Biotechnologies	ELM	SARS-CoV2
S	...([ST])P..	IYKTPPI	[788,794]	1087780	VKQIYKTPPIKDFGGFNF	B cell	PMID:32711254	Siti Naqiah Amrun;	ELM	SARS-CoV2
S	...([ST])P..	NHTSPDV	[1158,1164]	32508	KNHTSPDVDLGDISGIN	B cell	PMID:15356154	Yuxian He;	ELM	SARS-CoV
S	...([ST])P..	NHTSPDV	[1158,1164]	1309451	DSFKEELDKYFKNHTSPDVD	B cell	PMID:32844713	Zhigang Yi;	ELM	SARS-CoV2
S	..(T)..[DE].	FGTTLDS	[106,112]	1075116	WIFGTTLDSK	T cell		Adaptive Biotechnologies	ELM	SARS-CoV2
S	..(T)..[DE].	NGTITDA	[282,288]	32912	KPTTFMLKYDENGTITD	B cell	PMID:15356154	Yuxian He;	ELM	SARS-CoV
S	..(T)..[DE].	NGTITDA	[282,288]	41984	MLKYDENGTITDAVDCS	B cell	PMID:15356154	Yuxian He;	ELM	SARS-CoV
S	..(T)..[DE].	TKTSVDC	[732,738]	1074962	KTSVDCTMYI	T cell		Adaptive Biotechnologies	ELM	SARS-CoV2
S	..(T)..[DE].	TKTSVDC	[732,738]	33874	KTSVDCNMYICGDSTEC	B cell	PMID:15356154	Yuxian He;	ELM	SARS-CoV
S	..(T)..[DE].	TKTSVDC	[732,738]	49968	PVSMAKTSVDCNMYICGDS	B cell	PMID:15356154	Yuxian He;	ELM	SARS-CoV
S	..(T)..[DE].	KVTLADA	[825,831]	16183	FIEDLLFNKVTLADAGF	B cell	PMID:15356154	Yuxian He;	ELM	SARS-CoV
S	..(T)..[DE].	KVTLADA	[825,831]	37290	LLFNKVTLADAGFMKQYGECLGDINA	B cell	PMID:15194770	Hong Zhang	ELM	SARS-CoV
S	..(T)..[DE].	NNTVYDP	[1134,1140]	58143	SGNCDVVIGIINNTVYD	B cell	PMID:15356154	Yuxian He;	ELM	SARS-CoV
S	..(T)..[DE].	NNTVYDP	[1134,1140]	68971	VIGIINNTVYDPLQPEL	B cell	PMID:15356154	Yuxian He;	ELM	SARS-CoV
S	..(T)..[DE].	NHTSPDV	[1158,1164]	32508	KNHTSPDVDLGDISGIN	B cell	PMID:15356154	Yuxian He;	ELM	SARS-CoV
S	..(T)..[DE].	NHTSPDV	[1158,1164]	1309451	DSFKEELDKYFKNHTSPDVD	B cell	PMID:32844713	Zhigang Yi;	ELM	SARS-CoV2
S	[EDST].{0,2}[WFY][^RKPG][^PG][ILV]	TWFHAI	[63,68]	1074888	FLPFFSNVTWFHAI	T cell		Adaptive Biotechnologies	ELM	SARS-CoV2
S	[EDST].{0,2}[WFY][^RKPG][^PG][ILV]	DGYFKI	[198,203]	1309113	EFVFKNIDGYFKIYS	T cell	PMID:32887977	Yanchun Peng;	ELM	SARS-CoV2
S	[EDST].{0,2}[WFY][^RKPG][^PG][ILV]	DGYFKI	[198,203]	1309478	GNFKNLREFVFKNIDGYFKI	B cell	PMID:32844713	Zhigang Yi;	ELM	SARS-CoV2
S	[EDST].{0,2}[WFY][^RKPG][^PG][ILV]	DGYFKI	[198,203]	1309470	FKNIDGYFKIYSKHTPINLV	B cell	PMID:32844713	Zhigang Yi;	ELM	SARS-CoV2
S	[EDST].{0,2}[WFY][^RKPG][^PG][ILV]	TRFQTL	[236,241]	1074872	DLPIGINITRFQTL	T cell		Adaptive Biotechnologies	ELM	SARS-CoV2
S	[EDST].{0,2}[WFY][^RKPG][^PG][ILV]	TRFQTL	[236,241]	1309462	EPLVDLPIGINITRFQTLLA	B cell	PMID:32844713	Zhigang Yi;	ELM	SARS-CoV2
S	[EDST].{0,2}[WFY][^RKPG][^PG][ILV]	TRFQTL	[236,241]	1309534	NITRFQTLLALHRSYLTPGD	B cell	PMID:32844713	Zhigang Yi;	ELM	SARS-CoV2
S	[EDST].{0,2}[WFY][^RKPG][^PG][ILV]	TRFASV	[345,350]	1074885	FGEVFNATRFASVY	T cell		Adaptive Biotechnologies	ELM	SARS-CoV2
S	[EDST].{0,2}[WFY][^RKPG][^PG][ILV]	TRFASV	[345,350]	1309440	ATRFASVYAWNRKRISNCVA	B cell	PMID:32844713	Zhigang Yi;	ELM	SARS-CoV2
S	[EDST].{0,2}[WFY][^RKPG][^PG][ILV]	TRFASV	[345,350]	1309535	NLCPFGEVFNATRFASVYAW	B cell	PMID:32844713	Zhigang Yi;	ELM	SARS-CoV2
S	[EDST].{0,2}[WFY][^RKPG][^PG][ILV]	DLCFTNV	[389,395]	1074951	KLNDLCFTNVYADSFVIR	T cell		Adaptive Biotechnologies	ELM	SARS-CoV2
S	[EDST].{0,2}[WFY][^RKPG][^PG][ILV]	DLCFTNV	[389,395]	1309120	GVSPTKLNDLCFTNV	T cell	PMID:32887977	Yanchun Peng;	ELM	SARS-CoV2
S	[EDST].{0,2}[WFY][^RKPG][^PG][ILV]	DLCFTNV	[389,395]	7383	CYGVSATKLNDLCFSNV	B cell	PMID:15356154	Yuxian He;	ELM	SARS-CoV
S	[EDST].{0,2}[WFY][^RKPG][^PG][ILV]	DLCFTNV	[389,395]	32037	KLNDLCFSNVYADSFVV	B cell	PMID:15356154	Yuxian He;	ELM	SARS-CoV
S	[EDST].{0,2}[WFY][^RKPG][^PG][ILV]	EVFAQV	[780,785]	1075019	QEVFAQVKQIYK	T cell		Adaptive Biotechnologies	ELM	SARS-CoV2
S	[EDST].{0,2}[WFY][^RKPG][^PG][ILV]	EVFAQV	[780,785]	25219	IAAEQDRNTREVFAQVK	B cell	PMID:15356154	Yuxian He;	ELM	SARS-CoV
S	[EDST].{0,2}[WFY][^RKPG][^PG][ILV]	EVFAQV	[780,785]	1087450	AAEQDRNTREVFAQVKQM	B cell	PMID:32711254	Siti Naqiah Amrun;	ELM	SARS-CoV2
S	[EDST].{0,2}[WFY][^RKPG][^PG][ILV]	EVFAQV	[780,785]	1087531	GIAVEQDKNTQEVFAQVK	B cell	PMID:32711254	Siti Naqiah Amrun;	ELM	SARS-CoV2
S	[EDST].{0,2}[WFY][^RKPG][^PG][ILV]	DLLFNKV	[820,826]	1071808	PSKPSKRSFIEDLLFNKV	B cell	PMID:32483236	Chek Meng Poh;	ELM	SARS-CoV2
S	[EDST].{0,2}[WFY][^RKPG][^PG][ILV]	DLLFNKV	[820,826]	51097	QILPDPLKPTKRSFIEDLLFNKVTLA	B cell	PMID:15731234	Xiaofen Zhong;	ELM	SARS-CoV
S	[EDST].{0,2}[WFY][^RKPG][^PG][ILV]	DLLFNKV	[820,826]	16183	FIEDLLFNKVTLADAGF	B cell	PMID:15356154	Yuxian He;	ELM	SARS-CoV
S	[EDST].{0,2}[WFY][^RKPG][^PG][ILV]	DLLFNKV	[820,826]	37290	LLFNKVTLADAGFMKQYGECLGDINA	B cell	PMID:15194770	Hong Zhang;	ELM	SARS-CoV
S	[EDST].{0,2}[WFY][^RKPG][^PG][ILV]	DLLFNKV	[820,826]	48383	PLKPTKRSFIEDLLFNK	B cell	PMID:15356154	Yuxian He;	ELM	SARS-CoV
S	[EDST].{0,2}[WFY][^RKPG][^PG][ILV]	DLLFNKV	[820,826]	1070805	KPTKRSFIEDLLFNKVTL	B cell	PMID:32711254	Siti Naqiah Amrun;	ELM	SARS-CoV2
S	[EDST].{0,2}[WFY][^RKPG][^PG][ILV]	DLLFNKV	[820,826]	1071808	PSKPSKRSFIEDLLFNKV	B cell	PMID:32483236	Chek Meng Poh	ELM	SARS-CoV2
S	[EDST].{0,2}[WFY][^RKPG][^PG][ILV]	DLLFNKV	[820,826]	1309519	LPDPSKPSKRSFIEDLLFNK	B cell	PMID:32844713	Zhigang Yi;	ELM	SARS-CoV2
S	[EDST].{0,2}[WFY][^RKPG][^PG][ILV]	DLLFNKV	[820,826]	51097	QILPDPLKPTKRSFIEDLLFNKVTLA	B cell	PMID:15731234	Xiaofen Zhong	ELM	SARS-CoV
S	[DERQ]...L[LVI]	ECSNLL	[748,753]	63309	TECANLLLQYGSFCTQL	T cell	PMID:17692881	Daniel H Libraty;	ELM	SARS-CoV
S	[DERQ]...L[LVI]	ECSNLL	[748,753]	1309139	STECSNLLLQYGSFC	T cell	PMID:32887977	Yanchun Peng;	ELM	SARS-CoV2
S	[DERQ]...L[LVI]	ECSNLL	[748,753]	63309	TECANLLLQYGSFCTQL	T cell	PMID:17692881	Daniel H Libraty;	ELM	SARS-CoV
S	[DERQ]...L[LVI]	ECSNLL	[748,753]	63309	TECANLLLQYGSFCTQL	B cell	PMID:17692881	Daniel H Libraty;	ELM	SARS-CoV
S	[DERQ]...L[LVI]	ECSNLL	[748,753]	74173	YICGDSTECANLLLQYG	B cell	PMID:15356154	Yuxian He;	ELM	SARS-CoV
S	[DERQ]...L[LVI]	QIDRLI	[992,997]	1075088	VEAEVQIDRLITGR	T cell		Adaptive Biotechnologies	ELM	SARS-CoV2
S	[DERQ]...L[LVI]	QIDRLI	[992,997]	11038	EAEVQIDRLITGRLQSL	B cell	PMID:15356154	Yuxian He;	ELM	SARS-CoV
S	...([ST])..E	QGFSALE	[218,224]	1074981	LPQGFSAL	T cell		Adaptive Biotechnologies	ELM	SARS-CoV2
S	...([ST])..E	QGFSALE	[218,224]	1071585	NLVRDLPQGFSALEP	T cell	PMID:32887977	Yanchun Peng;	ELM	SARS-CoV2
S	...([ST])..E	QGFSALE	[218,224]	1087680	PINLVRDLPQGFSALEPL	B cell	PMID:32711254	Siti Naqiah Amrun;	ELM	SARS-CoV2
S	.R.([ST])[^P]..	FRSSVLH	[43,49]	1075113	VYYPDKVFRSSVLH	T cell		Adaptive Biotechnologies	ELM	SARS-CoV2
S	.R.([ST])[^P]..	KRISNCV	[356,362]	1075029	RISNCVADY	T cell		Adaptive Biotechnologies	ELM	SARS-CoV2
S	.R.([ST])[^P]..	KRISNCV	[356,362]	1309143	YAWNRKRISNCVADY	T cell	PMID:32887977	Yanchun Peng;	ELM	SARS-CoV2
S	.R.([ST])[^P]..	FRKSNLK	[456,462]	1075031	RLFRKSNLK	T cell		Adaptive Biotechnologies	ELM	SARS-CoV2
S	.R.([ST])[^P]..	FRKSNLK	[456,462]	1074201	YLYRLFRKSNLKPFE	T cell	PMID:32887977	Yanchun Peng;	ELM	SARS-CoV2
S	.R.([ST])[^P]..	IRASANL	[1018,1024]	1074838	AEIRASANLAATK	T cell		Adaptive Biotechnologies	ELM	SARS-CoV2
S	.R.([ST])[^P]..	IRASANL	[1018,1024]	100428	QLIRAAEIRASANLAATK	T cell	PMID:32887977	Yanchun Peng;	ELM	SARS-CoV2
S	.R.([ST])[^P]..	IRASANL	[1018,1024]	51379	QLIRAAEIRASANLAAT	B cell	PMID:15356154	Yuxian He;	ELM	SARS-CoV
S	.R.([ST])[^P]..	IRASANL	[1018,1024]	53202	RASANLAATKMSECVLG	B cell	PMID:15356154	Yuxian He;	ELM	SARS-CoV
S	.R.([ST])[^P]..	IRASANL	[1018,1024]	1309418	AEIRASANLAATKMSECVLG	B cell	PMID:32844713	Zhigang Yi;	ELM	SARS-CoV2
S	.R.([ST])[^P]..	IRASANL	[1018,1024]	1309600	TYVTQQLIRAAEIRASANLA	B cell	PMID:32844713	Zhigang Yi;	ELM	SARS-CoV2
S	[RK].{2,4}[LIVMP].[LIV].[LIVMF]	KRFDNPVLPF	[77,86]	24923	HTINHTFGNPVIPFKDG	B cell	PMID:15356154	Yuxian He;	ELM	SARS-CoV
S	[RK].{2,4}[LIVMP].[LIV].[LIVMF]	KRFDNPVLPF	[77,86]	45506	NPVIPFKDGIYFAATEK	B cell	PMID:15356154	Yuxian He;	ELM	SARS-CoV
S	[RK].{2,4}[LIVMP].[LIV].[LIVMF]	KNHTSPDVDL	[1157,1166]	32508	KNHTSPDVDLGDISGIN	B cell	PMID:15356154	Yuxian He;	ELM	SARS-CoV
S	[RK].{2,4}[LIVMP].[LIV].[LIVMF]	KNHTSPDVDL	[1157,1166]	1309451	DSFKEELDKYFKNHTSPDVD	B cell	PMID:32844713	Zhigang Yi;	ELM	SARS-CoV2
S	[RK].{2,4}[LIVMP].[LIV].[LIVMF]	KWPWYIWLGF	[1211,1220]	1075120	YEQYIKWPWYI	T cell		Adaptive Biotechnologies	ELM	SARS-CoV2
S	[RK].{2,4}[LIVMP].[LIV].[LIVMF]	KWPWYIWLGF	[1211,1220]	1309144	YEQYIKWPWYIWLGF	T cell	PMID:32887977	Yanchun Peng;	ELM	SARS-CoV2
S	[RK].{2,4}[LIVMP].[LIV].[LIVMF]	KWPWYIWLGF	[1211,1220]	50058	PWYVWLGFIAGLIAIVM	B cell	PMID:15356154	Yuxian He;	ELM	SARS-CoV
S	[ILM][ILMF].{1,2}[ILM].{0,4}K	ILSRLDK	[980,986]	2092	AISSVLNDILSRLDKVE	B cell	PMID:15356154	Yuxian He;	ELM	SARS-CoV
S	[ILM][ILMF].{1,2}[ILM].{0,4}K	ILSRLDK	[980,986]	27357	ILSRLDKVEAEVQIDRL	B cell	PMID:15356154	Yuxian He;	ELM	SARS-CoV
S	[ILM][ILMF].{1,2}[ILM].{0,4}K	LIDLQELGK	[1197,1205]	59162	SLIDLQELGKYEQYIKW	T cell		Adaptive Biotechnologies	ELM	SARS-CoV2
S	[ILM][ILMF].{1,2}[ILM].{0,4}K	LIDLQELGK	[1197,1205]	1309125	LIDLQELGKYEQYI	T cell	PMID:32887977	Yanchun Peng;	ELM	SARS-CoV2
S	[ILM][ILMF].{1,2}[ILM].{0,4}K	LIDLQELGK	[1197,1205]	12426	EIDRLNEVAKNLNESLIDLQELGKYEQY	B cell	PMID:16153058	Hongbo Hu;	ELM	SARS-CoV
S	..[RK].{0,1}[VIL][^P][FW].]	KNKCVNFN	[535,542]	1309118	GPKKSTNLVKNKCVN	T cell	PMID:32887977	Yanchun Peng;	ELM	SARS-CoV2
S	..[RK].{0,1}[VIL][^P][FW].]	KNKCVNFN	[535,542]	1309602	VCGPKKSTNLVKNKCVNFNF	B cell	PMID:32844713	Zhigang Yi;	ELM	SARS-CoV2
S	Y....L[VILMF]	YVTQQLI	[1007,1013]	59425	SLQTYVTQQLIRAAEIR	B cell	PMID:15356154	Yuxian He;	ELM	SARS-CoV
S	[SDE].{0,5}[DE].(K).{0,1}[AIFLMPSTV]	DPLSETKCT	[294,302]	1074866	CALDPLSETK	T cell		Adaptive Biotechnologies	ELM	SARS-CoV2
S	[SDE].{0,5}[DE].(K).{0,1}[AIFLMPSTV]	DPLSETKCT	[294,302]	1075045	SETKCTLKSFTVEK	T cell		Adaptive Biotechnologies	ELM	SARS-CoV2
S	[RK]..(S)[VI]..	RFASVYA	[346,352]	1074885	FGEVFNATRFASVY	T cell		Adaptive Biotechnologies	ELM	SARS-CoV2
S	[RK]..(S)[VI]..	RARSVAS	[683,689]	1075070	SYQTQTNSPRRARSVA	T cell		Adaptive Biotechnologies	ELM	SARS-CoV2
S	[RK][RK].([ST])[^P]..]	KRISNCV	[356,362]	1075029	RISNCVADY	T cell		Adaptive Biotechnologies	ELM	SARS-CoV2
S	[RK][RK].([ST])[^P]..]	KRISNCV	[356,362]	1309143	YAWNRKRISNCVADY	T cell	PMID:32887977	Yanchun Peng;	ELM	SARS-CoV2
S	[RK][RK].([ST])[^P]..]	KKSTNLV	[528,534]	1309118	GPKKSTNLVKNKCVN	T cell		Adaptive Biotechnologies	ELM	SARS-CoV2
S	[RK][RK].([ST])[^P]..]	KKSTNLV	[528,534]	1309602	VCGPKKSTNLVKNKCVNFNF	B cell	PMID:32844713	Zhigang Yi;	ELM	SARS-CoV2
S	...([ST])P.[KR]	YGVSPTK	[380,386]	1309120	GVSPTKLNDLCFTNV	T cell	PMID:32887977	Yanchun Peng;	ELM	SARS-CoV2
S	...([ST])P.[KR]	QTNSPRR	[677,683]	1075070	SYQTQTNSPRRARSVA	T cell		Adaptive Biotechnologies	ELM	SARS-CoV2
S	[EDST].{0,2}[WFY]..P]	DYNYKLP	[420,426]	1075039	RQIAPGQTGKIADYNYKL	T cell		Adaptive Biotechnologies	ELM	SARS-CoV2
S	[ILV].(Y)..[ILV]	VLYQDV	[610,615]	43313	NASSEVAVLYQDVNCTD	B cell	PMID:15356154	Yuxian He;	ELM	SARS-CoV
S	[ILV].(Y)..[ILV]	VLYQDV	[610,615]	60978	SSEVAVLYQDVNCTDV	B cell	PMID:16101348	Rong-Hong Hua;	ELM	SARS-CoV
S	[ILV].(Y)..[ILV]	VLYQDV	[610,615]	71191	VSVITPGTNASSEVAVLYQDVNCTDVSTAIHADQLTPAWRIYSTGNNVFQ	B cell	PMID:17055551	Jincun Zhao;	ELM	SARS-CoV
S	...([ST])P[RK]	QTNSPR	[677,682]	1075070	SYQTQTNSPRRARSVA	T cell		Adaptive Biotechnologies	ELM	SARS-CoV2
ORF3a	[FL]..[ILV]...[LV]	LLLLFVTV	[83,90]	1074899	FVCNLLLLFVTVYSHLLLV	T cell		Adaptive Biotechnologies	3DID	SARS-CoV2
ORF3a	[FL]..[ILV]...[LV]	FLYLYALV	[105,112]	1074908	GLEAPFLYLYALVYFLQSINFVRIIMR	T cell		Adaptive Biotechnologies	3DID	SARS-CoV2
ORF3a	[FL]..[ILV]...[LV]	FVRIIMRL	[120,127]	1074908	GLEAPFLYLYALVYFLQSINFVRIIMR	T cell		Adaptive Biotechnologies	3DID	SARS-CoV2
ORF3a	...([ST])...[ST]	QSASKIIT	[57,64]	156841	AFLAVFQSATKIIAL	T cell	PMID:21813600	Hsueh-Ling Janice Oh;	ELM	SARS-CoV
ORF3a	...([ST])...[ST]	PYNSVTSS	[159,166]	1087360	IPYNSVTSSI	T cell		Adaptive Biotechnologies	ELM	SARS-CoV2
ORF3a	...([ST])...[ST]	VLHSYFTS	[202,209]	1075092	VLHSYFTSDYYQLY	T cell		Adaptive Biotechnologies	ELM	SARS-CoV2
ORF3a	...([ST])...[ST]	VLHSYFTS	[202,209]	1309122	KDCVVLHSYFTSDYYQLY	T cell	PMID:32887977	Yanchun Peng;	ELM	SARS-CoV2
ORF3a	...([ST])...[ST]	QLYSTQLS	[213,220]	1087430	YYQLYSTQL	T cell		Adaptive Biotechnologies	ELM	SARS-CoV2
ORF3a	...([ST])...[ST]	QLYSTQLS	[213,220]	1309146	YFTSDYYQLYSTQLSTDTGV	T cell	PMID:32887977	Yanchun Peng;	ELM	SARS-CoV2
ORF3a	...([ST])...[ST]	DEPTTTTS	[265,272]	3076	AMDPIYDEPTTTTSVPL	B cell	PMID:16461566	S C S Chow;	ELM	SARS-CoV
ORF3a	..(T)..[ILV].	IGTVTLK	[10,16]	1075027	RIFTIGTVTLK	T cell		Adaptive Biotechnologies	ELM	SARS-CoV2
ORF3a	..(T)..[ILV].	RATATIP	[30,36]	1074901	FVRATATIPI	T cell		Adaptive Biotechnologies	ELM	SARS-CoV2
ORF3a	..(T)..[ILV].	SVTSSIV	[162,168]	1087360	IPYNSVTSSI	T cell		Adaptive Biotechnologies	ELM	SARS-CoV2
ORF3a	..(T)..[ILV].	GTTSPIS	[174,180]	1075082	TTSPISEHDY	T cell		Adaptive Biotechnologies	ELM	SARS-CoV2
ORF3a	..(T)..[ILV].	HVTFFIY	[227,233]	1075064	STDTGVEHVTFFIYNK	T cell		Adaptive Biotechnologies	ELM	SARS-CoV2
ORF3a	..(T)..[ILV].	HVTFFIY	[227,233]	1309119	GVEHVTFFIYNKIVDEPEEH	T cell	PMID:32887977	Yanchun Peng;	ELM	SARS-CoV2
ORF3a	..(T)..[ILV].	TTTTSVP	[268,274]	3076	AMDPIYDEPTTTTSVPL	B cell	PMID:16461566	S C S Chow	ELM	SARS-CoV
ORF3a	S..([ST])...	SVTSSIV	[162,168]	1087360	IPYNSVTSSI	T cell		Adaptive Biotechnologies	ELM	SARS-CoV2
ORF3a	S..([ST])...	SPISEHD	[177,183]	1075082	TTSPISEHDY	T cell		Adaptive Biotechnologies	ELM	SARS-CoV2
ORF3a	S..([ST])...	SYFTSDY	[205,211]	1075092	VLHSYFTSDYYQLY	T cell		Adaptive Biotechnologies	ELM	SARS-CoV2
ORF3a	S..([ST])...	SYFTSDY	[205,211]	1309122	KDCVVLHSYFTSDYYQLY	T cell	PMID:32887977	Yanchun Peng	ELM	SARS-CoV2
ORF3a	S..([ST])...	SYFTSDY	[205,211]	1309146	YFTSDYYQLYSTQLSTDTGV	T cell	PMID:32887977	Yanchun Peng	ELM	SARS-CoV2
ORF3a	S..([ST])...	STDTGVE	[220,226]	1075064	STDTGVEHVTFFIYNK	T cell		Adaptive Biotechnologies	ELM	SARS-CoV2
ORF3a	S..([ST])...	STDTGVE	[220,226]	1309146	YFTSDYYQLYSTQLSTDTGV	T cell	PMID:32887977	Yanchun Peng	ELM	SARS-CoV2
ORF3a	..[^IRFW]([ST])[ILMVFWY][ILMVFWY].	LFVTVYS	[86,92]	1074899	FVCNLLLLFVTVYSHLLLV	T cell		Adaptive Biotechnologies	ELM	SARS-CoV2
ORF3a	..[^IRFW]([ST])[ILMVFWY][ILMVFWY].	VLHSYFT	[202,208]	1075092	VLHSYFTSDYYQLY	T cell		Adaptive Biotechnologies	ELM	SARS-CoV2
ORF3a	..[^IRFW]([ST])[ILMVFWY][ILMVFWY].	VLHSYFT	[202,208]	1309122	KDCVVLHSYFTSDYYQLY	T cell	PMID:32887977	Yanchun Peng	ELM	SARS-CoV2
ORF3a	..[^IRFW]([ST])[ILMVFWY][ILMVFWY].	EHVTFFI	[226,232]	1075064	STDTGVEHVTFFIYNK	T cell		Adaptive Biotechnologies	ELM	SARS-CoV2
ORF3a	..[^IRFW]([ST])[ILMVFWY][ILMVFWY].	EHVTFFI	[226,232]	1309119	GVEHVTFFIYNKIVDEPEEH	T cell	PMID:32887977	Yanchun Peng	ELM	SARS-CoV2
ORF3a	[FLM][^P][^P]([ST])[^DEP][^DE]	LFVTVY	[86,91]	1074899	FVCNLLLLFVTVYSHLLLV	T cell		Adaptive Biotechnologies	ELM	SARS-CoV2
ORF3a	[FLM][^P][^P]([ST])[^DEP][^DE]	FLQSIN	[114,119]	1074908	GLEAPFLYLYALVYFLQSINFVRIIMR	T cell		Adaptive Biotechnologies	ELM	SARS-CoV2
ORF3a	[FLM][^P][^P]([ST])[^DEP][^DE]	LYSTQL	[214,219]	1087430	YYQLYSTQL	T cell		Adaptive Biotechnologies	ELM	SARS-CoV2
ORF3a	[FLM][^P][^P]([ST])[^DEP][^DE]	LYSTQL	[214,219]	1309146	YFTSDYYQLYSTQLSTDTGV	T cell	PMID:32887977	Yanchun Peng	ELM	SARS-CoV2
ORF3a	[EDST].{0,2}[WFY]..P	EPIYDEP	[261,267]	3076	AMDPIYDEPTTTTSVPL	B cell	PMID:16461566	S C S Chow;	ELM	SARS-CoV
ORF3a	...([ST])Q..	LYSTQLS	[214,220]	1087430	YYQLYSTQL	T cell		Adaptive Biotechnologies	ELM	SARS-CoV2
ORF3a	...([ST])Q..	LYSTQLS	[214,220]	1309146	YFTSDYYQLYSTQLSTDTGV	T cell	PMID:32887977	Yanchun Peng	ELM	SARS-CoV2
ORF3a	[KR]{0,2}[KR].{0,2}[KR].{2,4}[ILVM].[ILVF]	KKRWQLAL	[66,73]	1074942	ITLKKRWQLAL	T cell		Adaptive Biotechnologies	ELM	SARS-CoV2
ORF3a	[KR]{0,2}[KR].{0,2}[KR].{2,4}[ILVM].[ILVF]	KKRWQLAL	[66,73]	156921	NKRWQLALYKGFQFI	T cell	PMID:21813600	Hsueh-Ling Janice Oh;	ELM	SARS-CoV
ORF3a	.R.([ST])[^P]..	VRATATI	[29,35]	1074901	FVRATATIPI	T cell		Adaptive Biotechnologies	ELM	SARS-CoV2
E	[WY]..[ST].[ILV]	YVYSRV	[57,62]	1075128	YVYSRVKNL	HLA Class I		Adaptive Biotechnologies	3DID	SARS-Cov-2
E	(Y)[^EPILVFYW][^HDEW][PLIV][^DEW]	YSRVK	[59,63]	1075128	YVYSRVKNL	HLA Class I		Adaptive Biotechnologies	ELM	SARS-Cov-2
M	[HR]..[KR]...[KR]	HLGRCDIK	[155,162]	1309128	LRIAGHHLGRCDIKDLPK	T cell	PMID:32887977	Yanchun Peng;	3DID	SARS-Cov-2
M	[HR]..[KR]...[KR]	HLGRCDIK	[155,162]	100879	GHLRMAGHSLGRCDI	T cell	PMID:18832706	Chris Ka-fai Li;	3DID	SARS-CoV
M	[HR]..[KR]...[KR]	HLGRCDIK	[155,162]	39141	LRMAGHSLGRCDIKDLPK	B Cell	PMID:16081901	Yuxian He; Yusen Zhou; Pamela Siddiqui; Jinkui Niu; Shibo Jiang	3DID	SARS-CoV
M	[HR]..[KR]...[KR]	HLGRCDIK	[155,162]	21996	GRCDIKDLPKEITVATSR	B Cell	PMID:16081901	Yuxian He; Yusen Zhou; Pamela Siddiqui; Jinkui Niu; Shibo Jiang	3DID	SARS-CoV
M	[HR]..[KR]...[KR]	HLGRCDIK		38015	LMESELVIGAVIIRGHLRMAGHPLGRCDIK	B Cell	PMID:16081901	Yuxian He; Yusen Zhou; Pamela Siddiqui; Jinkui Niu; Shibo Jiang	3DID	SARS-CoV
M	R...R..G	RGHLRIAG	[146,153]	1074919	HLRIAGHHLGR	HLA Class I		Adaptive Biotechnologies	3DID	SARS-Cov-2
M	R...R..G	RGHLRIAG	[146,153]	1309116	GAVILRGHLRIAGHHLGR	HLA Class II	PMID:32887977	Yanchun Peng;	3DID	SARS-Cov-2
M	[DE]..[IMV].[ST]	EITVAT	[167,172]	48052	PKEITVATSRTLSYYK	B Cell		Yuxian He;	3DID	SARS-CoV
M	[DE]..[IMV].[ST]	EITVAT	[167,172]	21996	GRCDIKDLPKEITVATSR	B Cell		Yuxian He;	3DID	SARS-CoV
M	[DE]..[IMV].[ST]	EITVAT	[167,172]	48052	PKEITVATSRTLSYYKL	T cell	PMID:32887977	Yanchun Peng;	3DID	SARS-Cov-2
M	S.S..N	SSSSDN	[211,216]	1087554	IGNYKLNTDHSSSSDNIA	T cell	PMID:32887977	Yanchun Peng;	3DID	SARS-Cov-2
M	[HY]..[ST].[DE]	HSSSSD	[210,215]	1087554	IGNYKLNTDHSSSSDNIA	T cell	PMID:32887977	Yanchun Peng;	3DID	SARS-Cov-3
M	[IL]..[FHY][FL]	LRGHL	[145,149]	1309116	GAVILRGHLRIAGHHLGR	HLA Class II	PMID:32887977	Yanchun Peng;	3DID	SARS-Cov-2
M	[DE]..S[ST]	DHSSS	[211,216]	1087554	IGNYKLNTDHSSSSDNIA	T cell	PMID:32887977	Yanchun Peng;	3DID	SARS-Cov-2
M	[DE]..S[ST]	DHSSS	[210,215]	1087554	IGNYKLNTDHSSSSDNIA	T cell	PMID:32887977	Yanchun Peng;	3DID	SARS-Cov-2
M	[AGS].[ST][ST]	SSSS	[211,214]	1087554	IGNYKLNTDHSSSSDNIA	T cell	PMID:32887977	Yanchun Peng;	3DID	SARS-Cov-2
M	[AGS].[ST][ST]	SSSS	[211,214]	1087554	IGNYKLNTDHSSSSDNIA	T cell	PMID:32887977	Yanchun Peng;	3DID	SARS-Cov-2
M	S[ST][ST]	SSS	[211,213]	1087554	IGNYKLNTDHSSSSDNIA	T cell	PMID:32887977	Yanchun Peng;	3DID	SARS-Cov-2
M	S[ST][ST]	SSS	[211,213]	1087554	IGNYKLNTDHSSSSDNIA	T cell	PMID:32887977	Yanchun Peng;	3DID	SARS-Cov-2
M	[FL]..[ILV]...[LV]	FLWLLWPV	[53,60]	1074889	FLWLLWPVTLACFVLAAV	T cell		Adaptive Biotechnologies	3DID	SARS-Cov-2
M	[FL]..[ILV]...[LV]	FLWLLWPV	[53,60]	72759	WLLWPVTLA	T cell	PMID:32913053	Jennifer R Habel;	3DID	SARS-Cov-2
M	[FLM][^P][^P]([ST])[^DEP][^DE]	MADSNG	[1,6]	1309525	MADSNGTITVEELKKLLEQ	B cell	PMID:32844713	Zhigang Yi;	ELM	SARS-CoV2
M	[FLM][^P][^P]([ST])[^DEP][^DE]	LFLTWI	[27,32]	1125059	FLFLTWICL	T cell	PMID:32913053	Jennifer R Habel	ELM	SARS-CoV2
M	[FLM][^P][^P]([ST])[^DEP][^DE]	LFLTWI	[27,32]	41018	MADNGTITVEELKQLLEQWNLVIGFLFLAWI	B cell	PMID:16081901	Yuxian He;	ELM	SARS-CoV
M	[FLM][^P][^P]([ST])[^DEP][^DE]	MWLSYF	[91,96]	21041	GLMWLSYFV	T cell	PMID:20831383	Jun Liu;	ELM	SARS-CoV
M	[FLM][^P][^P]([ST])[^DEP][^DE]	FARTRS	[103,108]	1075030	RLFARTRSMW	T cell		Adaptive Biotechnologies	ELM	SARS-CoV2
M	[FLM][^P][^P]([ST])[^DEP][^DE]	LGASQR	[181,186]	1309142	TSRTLSYYKLGASQRVA	T cell	PMID:32887977	Yanchun Peng	ELM	SARS-CoV2
			[181,186]	66409	TSRTLSYYKLGASQRV	B cell	PMID:16081901	Yuxian He;	ELM	SARS-CoV
M	..[^IRFW]([ST])[ILMVFWY][ILMVFWY].	LFLTWIC	[27,33]	1125059	FLFLTWICL	T cell	PMID:32913053	Jennifer R Habel;	ELM	SARS-CoV2
M	..[^IRFW]([ST])[ILMVFWY][ILMVFWY].	LFLTWIC	[27,33]	41018	MADNGTITVEELKQLLEQWNLVIGFLFLAWI	B cell	PMID:16081901	Yuxian He;	ELM	SARS-CoV
M	..[^IRFW]([ST])[ILMVFWY][ILMVFWY].	MWLSYFI	[91,97]	21041	GLMWLSYFV	T cell	PMID:20831383	Jun Liu	ELM	SARS-CoV
M	..[^IRFW]([ST])[ILMVFWY][ILMVFWY].	RTLSYYK	[174,180]	1075083	TVATSRTLSYYK	T cell		Adaptive Biotechnologies	ELM	SARS-CoV2
M	..[^IRFW]([ST])[ILMVFWY][ILMVFWY].	RTLSYYK	[174,180]	48052	PKEITVATSRTLSYYKL	T cell	PMID:32887977	Yanchun Peng;	ELM	SARS-CoV2
M	..[^IRFW]([ST])[ILMVFWY][ILMVFWY].	RTLSYYK	[174,180]	1309142	TSRTLSYYKLGASQRVA	T cell	PMID:32887977	Yanchun Peng;	ELM	SARS-CoV2
M	..[^IRFW]([ST])[ILMVFWY][ILMVFWY].	RTLSYYK	[174,180]	48052	PKEITVATSRTLSYYKL	B cell	PMID:16081901	Yuxian He;	ELM	SARS-CoV
M	..[^IRFW]([ST])[ILMVFWY][ILMVFWY].	RTLSYYK	[174,180]	66409	TSRTLSYYKLGASQRV	B cell	PMID:16081901	Yuxian He;	ELM	SARS-CoV
M	..(T)..[ILV].	NGTITVE	[5,11]	41015	MADNGTITVEELKQLL	B cell	PMID:16081901	Yuxian He;	ELM	SARS-CoV
M	..(T)..[ILV].	NGTITVE	[5,11]	41018	MADNGTITVEELKQLLEQWNLVIGFLFLAWI	B cell	PMID:16081901	Yuxian He;	ELM	SARS-CoV
M	..(T)..[ILV].	NGTITVE	[5,11]	41016	MADNGTITVEELKQLLEQ	B cell	PMID:16461566	S C S Chow;	ELM	SARS-CoV
M	..(T)..[ILV].	NGTITVE	[5,11]	1309525	MADSNGTITVEELKKLLEQ	B cell	PMID:32844713	Zhigang Yi	ELM	SARS-CoV2
M	..(T)..[ILV].	NGTITVE	[5,11]	41014	MADNGTITVEELKQL	B cell	PMID:16972028	Chao Qian;	ELM	SARS-CoV
M	..(T)..[ILV].	PETNILL	[114,120]	1075057	SMWSFNPETNIL	T cell		Adaptive Biotechnologies	ELM	SARS-CoV2
M	[DERQ]...L[LVI]	ELKKLL	[12,17]	1074875	EELKKLLEQWNLVIGFLF	T cell		Adaptive Biotechnologies	ELM	SARS-CoV2
M	[DERQ]...L[LVI]	ELKKLL	[12,17]	1309525	MADSNGTITVEELKKLLEQ	B cell	PMID:32844713	Zhigang Yi	ELM	SARS-CoV2
M	[DERQ]...L[LVI]	EQWNLV	[18,23]	1074875	EELKKLLEQWNLVIGFLF	T cell		Adaptive Biotechnologies	ELM	SARS-CoV2
M	[DERQ]...L[LVI]	EQWNLV	[18,23]	1309124	KLLEQWNLV	T cell	PMID:32913053	Jennifer R Habel;	ELM	SARS-CoV2
M	[DERQ]...L[LVI]	EQWNLV	[18,23]	29129	ITVEELKQLLEQWNLVI	B cell	PMID:16081901	Yuxian He;	ELM	SARS-CoV
M	[DERQ]...L[LVI]	EQWNLV	[18,23]	41018	MADNGTITVEELKQLLEQWNLVIGFLFLAWI	B cell	PMID:16081901	Yuxian He;	ELM	SARS-CoV
M	[DERQ]...L[LVI]	DNIALL	[215,220]	63165	TDHAGSNDNIALLVQ	B cell	PMID:15496204	S Shichijo;	ELM	SARS-CoV
M	[DERQ]...L[LVI]	DNIALL	[215,220]	32059	KLNTDHAGSNDNIALLVQ	B cell	PMID:16461566	S C S Chow;	ELM	SARS-CoV
M	[DERQ]...L[LVI]	DNIALL	[215,220]	1309584	SSDNIALLVQ	B cell	PMID:32844713	Zhigang Yi;	ELM	SARS-CoV2
M	S..([ST])...	SNGTITV	[4,10]	41015	MADNGTITVEELKQLL	B cell	PMID:16081901	Yuxian He;	ELM	SARS-CoV
M	S..([ST])...	SNGTITV	[4,10]	41018	MADNGTITVEELKQLLEQWNLVIGFLFLAWI	B cell	PMID:16081901	Yuxian He;	ELM	SARS-CoV
M	S..([ST])...	SNGTITV	[4,10]	41016	MADNGTITVEELKQLLEQ	B cell	PMID:16461566	S C S Chow	ELM	SARS-CoV
M	S..([ST])...	SNGTITV	[4,10]	1309525	MADSNGTITVEELKKLLEQ	B cell	PMID:32844713	Zhigang Yi;	ELM	SARS-CoV2
M	S..([ST])...	SNGTITV	[4,10]	41014	MADNGTITVEELKQL	B cell	PMID:16972028	Chao Qian;	ELM	SARS-CoV
M	S..([ST])...	SMWSFNP	[108,114]	1075057	SMWSFNPETNIL	T cell		Adaptive Biotechnologies	ELM	SARS-CoV2
M	S..([ST])...	SSSSDNI	[211,217]	1087554	IGNYKLNTDHSSSSDNIA	T cell	PMID:32887977	Yanchun Peng;	ELM	SARS-CoV2
M	[EDST].{0,2}[WFY]..[ILVFY]	EQWNLV	[18,23]	1074875	EELKKLLEQWNLVIGFLF	T cell		Adaptive Biotechnologies	ELM	SARS-CoV2
M	[EDST].{0,2}[WFY]..[ILVFY]	EQWNLV	[18,23]	1309124	KLLEQWNLV	T cell	PMID:32913053	Jennifer R Habel;	ELM	SARS-CoV2
M	[EDST].{0,2}[WFY]..[ILVFY]	EQWNLV	[18,23]	29129	ITVEELKQLLEQWNLVI	B cell	PMID:16081901	Yuxian He;	ELM	SARS-CoV
M	[EDST].{0,2}[WFY]..[ILVFY]	EQWNLV	[18,23]	41018	MADNGTITVEELKQLLEQWNLVIGFLFLAWI	B cell	PMID:16081901	Yuxian He;	ELM	SARS-CoV
M	[EDST].{0,2}[WFY]..[ILVFY]	TLSYYKL	[175,181]	1075083	TVATSRTLSYYK	T cell		Adaptive Biotechnologies	ELM	SARS-CoV2
M	[EDST].{0,2}[WFY]..[ILVFY]	TLSYYKL	[175,181]	48052	PKEITVATSRTLSYYKL	T cell	PMID:32887977	Yanchun Peng;	ELM	SARS-CoV2
M	[EDST].{0,2}[WFY]..[ILVFY]	TLSYYKL	[175,181]	1309142	TSRTLSYYKLGASQRVA	T cell	PMID:32887977	Yanchun Peng;	ELM	SARS-CoV2
M	[EDST].{0,2}[WFY]..[ILVFY]	TLSYYKL	[175,181]	48052	PKEITVATSRTLSYYKL	B cell	PMID:16081901	Yuxian He;	ELM	SARS-CoV
M	[EDST].{0,2}[WFY]..[ILVFY]	TLSYYKL	[175,181]	66409	TSRTLSYYKLGASQRV	B cell	PMID:16081901	Yuxian He;	ELM	SARS-CoV
M	[EDST].{0,2}[WFY]..[ILVFY]	SGFAAY	[191,196]	1087314	ASQRVAGDSGFAAY	T cell		Adaptive Biotechnologies	ELM	SARS-CoV2
M	...([ST])...[ST]	KEITVATS	[166,173]	48052	PKEITVATSRTLSYYKL	T cell	PMID:32887977	Yanchun Peng;	ELM	SARS-CoV2
M	...([ST])...[ST]	KEITVATS	[166,173]	29127	ITVATSRT	B cell	PMID:15207612	Jian-Ping Guo;	ELM	SARS-CoV
M	...([ST])...[ST]	KEITVATS	[166,173]	21996	GRCDIKDLPKEITVATSR	B cell	PMID:16081901	Yuxian He;	ELM	SARS-CoV
M	...([ST])...[ST]	KEITVATS	[166,173]	48052	PKEITVATSRTLSYYKL	B cell	PMID:16081901	Yuxian He;	ELM	SARS-CoV
M	...([ST])...[ST]	KLNTDHSS	[205,212]	1087554	IGNYKLNTDHSSSSDNIA	T cell	PMID:32887977	Yanchun Peng;	ELM	SARS-CoV2
M	...([ST])...[ST]	KLNTDHSS	[205,212]	32059	KLNTDHAGSNDNIALLVQ	B cell	PMID:16461566	S C S Chow;	ELM	SARS-CoV
M	[EDST].{0,2}[WFY][^RKPG][^PG][ILV]	EQWNLV	[18,23]	1074875	EELKKLLEQWNLVIGFLF	T cell		Adaptive Biotechnologies	ELM	SARS-CoV2
M	[EDST].{0,2}[WFY][^RKPG][^PG][ILV]	EQWNLV	[18,23]	1309124	KLLEQWNLV	T cell	PMID:32913053	Jennifer R Habel;	ELM	SARS-CoV2
M	[EDST].{0,2}[WFY][^RKPG][^PG][ILV]	EQWNLV	[18,23]	29129	ITVEELKQLLEQWNLVI	B cell	PMID:16081901	Yuxian He;	ELM	SARS-CoV
M	[EDST].{0,2}[WFY][^RKPG][^PG][ILV]	EQWNLV	[18,23]	41018	MADNGTITVEELKQLLEQWNLVIGFLFLAWI	B cell	PMID:16081901	Yuxian He;	ELM	SARS-CoV
M	[EDST].{0,2}[WFY][^RKPG][^PG][ILV]	TLSYYKL	[175,181]	1075083	TVATSRTLSYYK	T cell		Adaptive Biotechnologies	ELM	SARS-CoV2
M	[EDST].{0,2}[WFY][^RKPG][^PG][ILV]	TLSYYKL	[175,181]	48052	PKEITVATSRTLSYYKL	T cell	PMID:32887977	Yanchun Peng;	ELM	SARS-CoV2
M	[EDST].{0,2}[WFY][^RKPG][^PG][ILV]	TLSYYKL	[175,181]	1309142	TSRTLSYYKLGASQRVA	T cell	PMID:32887977	Yanchun Peng;	ELM	SARS-CoV2
M	[EDST].{0,2}[WFY][^RKPG][^PG][ILV]	TLSYYKL	[175,181]	48052	PKEITVATSRTLSYYKL	B cell	PMID:32887977	Yanchun Peng;	ELM	SARS-CoV2
M	[EDST].{0,2}[WFY][^RKPG][^PG][ILV]	TLSYYKL	[175,181]	66409	TSRTLSYYKLGASQRV	B cell	PMID:16081901	Yuxian He	ELM	SARS-CoV
M	...([ST])Q..	LGASQRV	[181,187]	1309142	TSRTLSYYKLGASQRVA	T cell	PMID:32887977	Yanchun Peng;	ELM	SARS-CoV2
M	...([ST])Q..	LGASQRV	[181,187]	66409	TSRTLSYYKLGASQRV	B cell	PMID:16081901	Yuxian He	ELM	SARS-CoV
M	[^P]L[^P][^P]LL[^P]	ELKKLLE	[12,18]	1074875	EELKKLLEQWNLVIGFLF	T cell		Adaptive Biotechnologies	ELM	SARS-CoV2
M	[^P]L[^P][^P]LL[^P]	ELKKLLE	[12,18]	29129	ITVEELKQLLEQWNLVI	B cell	PMID:16081901	Yuxian He	ELM	SARS-CoV
M	[^P]L[^P][^P]LL[^P]	ELKKLLE	[12,18]	41018	MADNGTITVEELKQLLEQWNLVIGFLFLAWI	B cell	PMID:16081901	Yuxian He	ELM	SARS-CoV
M	[^P]L[^P][^P]LL[^P]	ELKKLLE	[12,18]	41016	MADNGTITVEELKQLLEQ	B cell	PMID:16461566	S C S Chow;	ELM	SARS-CoV
M	[^P]L[^P][^P]LL[^P]	ELKKLLE	[12,18]	1309525	MADSNGTITVEELKKLLEQ	B cell	PMID:32844713	Zhigang Yi;	ELM	SARS-CoV2
ORF8	.R.([ST])[^P]..	ARKSAPL	[51,57]	1075042	RVGARKSAPL	T cell		Adaptive Biotechnologies	ELM	SARS-CoV2
ORF8	[RK].{2,4}[LIVMP].[LIV].[LIVMF]	RKSAPLIEL	[52,60]	1075042	RVGARKSAPL	T cell		Adaptive Biotechnologies	ELM	SARS-CoV2
N	M...D..Q	MSSADSTQ	[411,418]	38925	LQNSMSGASADSTQA	B CeLL	PMID:15528730	Yuxian He	3DID	SARS-CoV
N	M...D..Q	MSSADSTQ	[411,418]	38925	LQNSMSGASADSTQA	T Cell		John Sidney	3DID	SARS-CoV
N	R...R..G	RATRRIRG	[89,96]	51074	QIGYYRRATRRVRGGDGK	B CeLL	PMID:15528730	Yuxian He	3DID	SARS-CoV
N	R...R..G	RATRRIRG	[89,96]	66094	TRRVRGGDGKMKELSPRW	B CeLL	PMID:15528730	Yuxian He	3DID	SARS-CoV
N	R...R..G	RATRRIRG	[89,96]	66094	TRRVRGGDGKMKELSPRW	T Cell	PMID:16387339	Vandana Gupta	3DID	SARS-CoV
N	R...R..G	RATRRIRG	[89,96]	66094	TRRVRGGDGKMKELSPRW	T Cell	PMID:1972713		3DID	SARS-CoV
N	R...R..G	RATRRIRG	[89,96]	1075130	YYRRATRRIR	HLA Class I		Adaptive Biotechnologies	3DID	SARS-CoV-2
N	R...R..G	RATRRIRG	[89,96]	1131160	DDQIGYYRRATRRIR	HLA Class II	PMID:32668444	Nina Le Bert	3DID	SARS-CoV-2
N	R...R..G	RATRRIRG	[89,96]	1309112	DQIGYYRRATRRIR	T cell	PMID:32887977	Yanchun Peng	3DID	SARS-CoV-2
N	A...D..S	AADLDDFS	[397,404]	52244	QRQKKQPTVTLLPAADMDDFSRQ	B Cell	PMID:15629032	Shuting Li;	3DID	SARS-CoV
N	A...D..S	AADLDDFS	[397,404]	52244	QRQKKQPTVTLLPAADMDDFSRQ	B Cell	PMID:14633869	Jingqiang Wang	3DID	SARS-CoV
N	A...D..S	AADLDDFS	[397,404]	31679	KKQPTVTLLPAADMDDF	B Cell	PMID:15528730	Yuxian He	3DID	SARS-CoV
N	[KR]..[AG]...[KR]	RIRGGDGK	[93,100]	1075028	RIRGGDGKMK	T cell		Adaptative Biotechnologies	3DID	SARS-CoV2
N	[KR]..[AG]...[KR]	RIRGGDGK	[93,100]	51074	QIGYYRRATRRVRGGDGK	B cell	PMID:15528730	Yuxian He;	3DID	SARS-CoV
N	[KR]..[AG]...[KR]	RIRGGDGK	[93,100]	66094	TRRVRGGDGKMKELSPRW	B cell	PMID:15528730	Yuxian He;	3DID	SARS-CoV
N	[HR]..[KR]...[KR]	RQKRTATK	[259,266]	51250	QKRTATKQYNVTQAF	T cell	PMID:21813600	Hsueh-Ling Janice Oh;	3DID	SARS-CoV2
N	[HR]..[KR]...[KR]	RQKRTATK	[259,266]	51250	QKRTATKQYNVTQAF	T cell	PMID:24058176	Laura Rivino;	3DID	SARS-CoV
N	[HR]..[KR]...[KR]	RQKRTATK	[259,266]	31692	KKSAAEASKKPRQKRTA	B cell	PMID:15528730	Yuxian He;	3DID	SARS-CoV
N	[HR]..[KR]...[KR]	RQKRTATK	[259,266]	33220	KRTATKQYNVTQAFGRR	B cell	PMID:15528730	Yuxian He;	3DID	SARS-CoV
N	[HR]..[KR]...[KR]	RQKRTATK	[259,266]	58868	SKKPRQKRTATKQYNV	B cell	PMID:15528730	Yuxian He;	3DID	SARS-CoV
N	[HR]..[KR]...[KR]	RQKRTATK	[259,266]	31693	KKSAAEASKKPRQKRTATKQYNVTQ	B cell	PMID:15054081	Zeliang Chen;	3DID	SARS-CoV
N	...([ST])...[ST]	AEGSRGGS	[173,180]	956	AEGSRGGSQA	T cell		Adaptative Biotechnologies	ELM	SARS-CoV2
N	...([ST])...[ST]	AEGSRGGS	[173,180]	48067	PKGFYAEGSRGGSQASSR	B cell	PMID:15528730	Yuxian He;	ELM	SARS-CoV
N	...([ST])...[ST]	AEGSRGGS	[173,180]	51485	QLPQGTTLPKGFYAEGSRGGSQ	B cell	PMID:14633869	Jingqiang Wang;	ELM	SARS-CoV
N	...([ST])...[ST]	QASSRSSS	[181,188]	60380	SQASSRSSSR	T cell		Adaptative Biotechnologies	ELM	SARS-CoV2
N	...([ST])...[ST]	QASSRSSS	[181,188]	60379	SQASSRSS	B cell	PMID:15207612	Jian-Ping Guo;	ELM	SARS-CoV
N	...([ST])...[ST]	QASSRSSS	[181,188]	4782	ASSRSSSRSRGNSRNST	B cell	PMID:15528730	Yuxian He;	ELM	SARS-CoV
N	...([ST])...[ST]	QASSRSSS	[181,188]	60669	SRGGSQASSRSSSRSR	B cell	PMID:15528730	Yuxian He;	ELM	SARS-CoV
N	...([ST])...[ST]	TPGSSRGT	[198,205]	55940	RSRGNSRNSTPGSSR	B cell	PMID:15528730	Yuxian He;	ELM	SARS-CoV
N	...([ST])...[ST]	TPGSSRGT	[198,205]	60749	SRNSTPGSSRGNSPARMA	B cell	PMID:15528730	Yuxian He;	ELM	SARS-CoV
N	...([ST])...[ST]	MEVTPSGT	[322,329]	1074910	GMEVTPSGTWLTY	T cell		Adaptative Biotechnologies	ELM	SARS-CoV2
N	...([ST])...[ST]	MEVTPSGT	[322,329]	1074911	GMSRIGMEVTPSGTW	T cell		Adaptative Biotechnologies	ELM	SARS-CoV2
N	...([ST])...[ST]	MEVTPSGT	[322,329]	1295	AFFGMSRIGMEVTPSGTW	T cell	PMID:32887977	Yanchun Peng;	ELM	SARS-CoV2
N	...([ST])...[ST]	MEVTPSGT	[322,329]	21264	GMEVTPSGTWLTYHGAIK	T cell	PMID:16690096	Hui Peng;	ELM	SARS-CoV
N	...([ST])...[ST]	MEVTPSGT	[322,329]	190494	MEVTPSGTWL	T cell	PMID:24058176	Laura Rivino;	ELM	SARS-CoV
N	...([ST])...[ST]	MEVTPSGT	[322,329]	1087535	GMEVTPSGTWLTYTGAIK	T cell	PMID:32887977	Yanchun Peng;	ELM	SARS-CoV2
N	...([ST])...[ST]	MEVTPSGT	[322,329]	26273	IGMEVTPSGTWLTYH	T cell	PMID:21813600	Hsueh-Ling Janice Oh;	ELM	SARS-CoV
N	...([ST])...[ST]	MEVTPSGT	[322,329]	1143883	GMEVTPSGTWLTYTGAIKLD	T cell	PMID:32668444	Nina Le Bert	ELM	SARS-CoV2
N	...([ST])...[ST]	MEVTPSGT	[322,329]	190494	MEVTPSGTWL	T cell	PMID:32887977	Yanchun Peng;	ELM	SARS-CoV2
N	...([ST])...[ST]	MEVTPSGT	[322,329]	15814	FFGMSRIGMEVTPSGTW	B cell	PMID:15528730	Yuxian He;	ELM	SARS-CoV
N	...([ST])...[ST]	MEVTPSGT	[322,329]	41461	MEVTPSGTWLTYHGAIK	B cell	PMID:15528730	Yuxian He;	ELM	SARS-CoV
N	...([ST])...[ST]	AYKTFPPT	[359,366]	1074864	AYKTFPPTEPK	T cell		Adaptative Biotechnologies	ELM	SARS-CoV2
N	...([ST])...[ST]	AYKTFPPT	[359,366]	37611	LLNKHIDAYKTFPPTEPK	T cell	PMID:32887977	Yanchun Peng;	ELM	SARS-CoV2
N	...([ST])...[ST]	AYKTFPPT	[359,366]	74517	YKTFPPTEPKKDKKKK	T cell	PMID:16690096	Hui Peng;	ELM	SARS-CoV
N	...([ST])...[ST]	AYKTFPPT	[359,366]	33667	KTFPPTEPK	T cell	PMID:32887977	Yanchun Peng;	ELM	SARS-CoV2
N	...([ST])...[ST]	AYKTFPPT	[359,366]	33669	KTFPPTEPKKDKKKK	B cell	PMID:15528730	Yuxian He;	ELM	SARS-CoV
N	...([ST])...[ST]	AYKTFPPT	[359,366]	38249	LNKHIDAYKTFPPTEPK	B cell	PMID:15528730	Yuxian He;	ELM	SARS-CoV
N	...([ST])...[ST]	AYKTFPPT	[359,366]	1087597	KTFPPTEPKKDKKKKADE	B cell	PMID:32711254	Siti Naqiah Amrun;	ELM	SARS-CoV2
N	...([ST])...[ST]	AYKTFPPT	[359,366]	1087598	KTFPPTEPKKDKKKKTDE	B cell	PMID:32711254	Siti Naqiah Amrun;	ELM	SARS-CoV2
N	...([ST])...[ST]	AYKTFPPT	[359,366]	31116	KHIDAYKTFPPTEPKKDKKK	B cell	PMID:16461566	S C S Chow;	ELM	SARS-CoV
N	S..([ST])...	SWFTALT	[51,57]	1172352	SWFTALTQHGKEDLK	T cell		Adaptative Biotechnologies	ELM	SARS-CoV2
N	S..([ST])...	SWFTALT	[51,57]	21065	GLPNNTASWFTALTQHGK	B cell	PMID:15528730	Yuxian He;	ELM	SARS-CoV
N	S..([ST])...	SWFTALT	[51,57]	72435	WFTALTQHGKEELRFPR	B cell	PMID:15528730	Yuxian He;	ELM	SARS-CoV
N	S..([ST])...	SWFTALT	[51,57]	4838	ASWFTALTQHGKEELRFPRGQ	B cell	PMID:15054081	Zeliang Chen;	ELM	SARS-CoV
N	S..([ST])...	SQASSRS	[180,186]	60380	SQASSRSSSR	T cell		Adaptative Biotechnologies	ELM	SARS-CoV2
N	S..([ST])...	SQASSRS	[180,186]	60379	SQASSRSS	B cell	PMID:15207612	Jian-Ping Guo	ELM	SAR-CoV
N	S..([ST])...	SQASSRS	[180,186]	48067	PKGFYAEGSRGGSQASSR	B cell	PMID:15528730	Yuxian He;	ELM	SARS-CoV
N	S..([ST])...	SQASSRS	[180,186]	60669	SRGGSQASSRSSSRSR	B cell	PMID:15528730	Yuxian He;	ELM	SARS-CoV
N	S..([ST])...	SRNSTPG	[194,200]	55940	RSRGNSRNSTPGSSR	B cell	PMID:15528730	Yuxian He;	ELM	SARS-CoV
N	S..([ST])...	SRNSTPG	[194,200]	60749	SRNSTPGSSRGNSPARMA	B cell	PMID:15528730	Yuxian He;	ELM	SARS-CoV
N	S..([ST])...	SRGTSPA	[202,208]	60681	SRGNSPARMASGGGETAL	B cell	PMID:15528730	Yuxian He;	ELM	SARS-CoV
N	S..([ST])...	SRGTSPA	[202,208]	60749	SRNSTPGSSRGNSPARMA	B cell	PMID:15528730	Yuxian He;	ELM	SARS-CoV
N	...([ST])P..	TNSSPDD	[76,82]	1075010	NTNSSPDDQIGYY	T cell		Adaptative Biotechnologies	ELM	SARS-CoV2
N	...([ST])P..	TNSSPDD	[76,82]	46198	NTNSGPDDQIGYYRRATR	B cell	PMID:15528730	Yuxian He;	ELM	SARS-CoV
N	...([ST])P..	TNSSPDD	[76,82]	53758	RFPRGQGVPINTNSGPDDQI	B cell	PMID:15528730	Yuxian He;	ELM	SARS-CoV
N	...([ST])P..	KDLSPRW	[102,108]	1087368	KMKDLSPRW	T cell		Adaptative Biotechnologies	ELM	SARS-CoV2
N	...([ST])P..	KDLSPRW	[102,108]	32340	KMKELSPRWYFYYLG	T cell	PMID:26954467	Oi-Wing Ng;	ELM	SARS-CoV
N	...([ST])P..	KDLSPRW	[102,108]	1309130	MKDLSPRWYFYYL	T cell	PMID:32887977	Yanchun Peng;	ELM	SARS-CoV2
N	...([ST])P..	KDLSPRW	[102,108]	1160254	MKDLSPRWYFYYLGTGPEAG	T cell	PMID:32668444	Nina Le Bert;	ELM	SARS-CoV2
N	...([ST])P..	KDLSPRW	[102,108]	66094	TRRVRGGDGKMKELSPRW	B cell	PMID:15528730	Yuxian He;	ELM	SARS-CoV
N	...([ST])P..	ALNTPKD	[138,144]	1074859	ATEGALNTPKDHI	T cell		Adaptative Biotechnologies	ELM	SARS-CoV2
N	...([ST])P..	ALNTPKD	[138,144]	18671	GALNTPKDHIGTRNPNNNA	B cell	PMID:15528730	Yuxian He;	ELM	SARS-CoV
N	...([ST])P..	ALNTPKD	[138,144]	29504	IVWVATEGALNTPKDHI	B cell	PMID:15528730	Yuxian He;	ELM	SARS-CoV
N	...([ST])P..	RNSTPGS	[195,201]	55940	RSRGNSRNSTPGSSR	B cell	PMID:15528730	Yuxian He;	ELM	SARS-CoV
N	...([ST])P..	RNSTPGS	[195,201]	60749	SRNSTPGSSRGNSPARMA	B cell	PMID:15528730	Yuxian He;	ELM	SARS-CoV
N	...([ST])P..	MEVTPSG	[322,328]	1074910	GMEVTPSGTWLTY	T cell		Adaptative Biotechnologies	ELM	SARS-CoV2
N	...([ST])P..	MEVTPSG	[322,328]	1074911	GMSRIGMEVTPSGTW	T cell		Adaptative Biotechnologies	ELM	SARS-CoV2
N	...([ST])P..	MEVTPSG	[322,328]	1295	AFFGMSRIGMEVTPSGTW	T cell	PMID:32887977	Yanchun Peng;	ELM	SARS-CoV2
N	...([ST])P..	MEVTPSG	[322,328]	21264	GMEVTPSGTWLTYHGAIK	T cell	PMID:16690096	Hui Peng;	ELM	SARS-CoV
N	...([ST])P..	MEVTPSG	[322,328]	190494	MEVTPSGTWL	T cell	PMID:24058176	Laura Rivino;	ELM	SARS-CoV
N	...([ST])P..	MEVTPSG	[322,328]	190494	MEVTPSGTWL	T cell	PMID:32887977	Yanchun Peng;	ELM	SARS-CoV2
N	...([ST])P..	MEVTPSG	[322,328]	1087535	GMEVTPSGTWLTYTGAIK	T cell	PMID:32887977	Yanchun Peng;	ELM	SARS-CoV2
N	...([ST])P..	MEVTPSG	[322,328]	26273	IGMEVTPSGTWLTYH	T cell	PMID:21813600	Hsueh-Ling Janice Oh	ELM	SARS-CoV
N	...([ST])P..	MEVTPSG	[322,328]	1143883	GMEVTPSGTWLTYTGAIKLD	T cell	PMID:32668444	Nina Le Bert;	ELM	SARS-CoV2
N	...([ST])P..	MEVTPSG	[322,328]	15814	FFGMSRIGMEVTPSGTW	B cell	PMID:15528730	Yuxian He;	ELM	SARS-CoV
N	...([ST])P..	MEVTPSG	[322,328]	41461	MEVTPSGTWLTYHGAIK	B cell	PMID:15528730	Yuxian He;	ELM	SARS-CoV
N	...([ST])Q..	TALTQHG	[54,60]	1172352	SWFTALTQHGKEDLK	T cell	PMID:32668444	Nina Le Bert;	ELM	SARS-CoV2
N	...([ST])Q..	TALTQHG	[54,60]	21065	GLPNNTASWFTALTQHGK	B cell	PMID:15528730	Yuxian He;	ELM	SARS-CoV
N	...([ST])Q..	TALTQHG	[54,60]	72435	WFTALTQHGKEELRFPR	B cell	PMID:15528730	Yuxian He;	ELM	SARS-CoV
N	...([ST])Q..	TALTQHG	[54,60]	4838	ASWFTALTQHGKEELRFPRGQ	B cell	PMID:15054081	Zeliang Chen;	ELM	SARS-CoV
N	...([ST])Q..	RGGSQAS	[177,183]	956	AEGSRGGSQA	T cell		Adaptative Biotechnologies	ELM	SARS-CoV2
N	...([ST])Q..	RGGSQAS	[177,183]	48067	PKGFYAEGSRGGSQASSR	B cell	PMID:15528730	Yuxian He;	ELM	SARS-CoV
N	...([ST])Q..	RGGSQAS	[177,183]	60669	SRGGSQASSRSSSRSR	B cell	PMID:15528730	Yuxian He;	ELM	SARS-CoV
N	...([ST])Q..	YNVTQAF	[268,274]	1074947	KAYNVTQAF	T cell		Adaptative Biotechnologies	ELM	SARS-CoV2
N	...([ST])Q..	YNVTQAF	[268,274]	534068	TKQYNVTQAF	T cell	PMID:26954467	Oi-Wing Ng;	ELM	SARS-CoV
N	...([ST])Q..	YNVTQAF	[268,274]	51250	QKRTATKQYNVTQAF	T cell	PMID:24058176	Laura Rivino	ELM	SARS-CoV
N	...([ST])Q..	YNVTQAF	[268,274]	1150853	KAYNVTQAFGRRGPE	T cell	PMID:32668444	Nina Le Bert;	ELM	SARS-CoV2
N	...([ST])Q..	YNVTQAF	[268,274]	33220	KRTATKQYNVTQAFGRR	B cell	PMID:15528730	Yuxian He;	ELM	SARS-CoV
N	...([ST])Q..	YNVTQAF	[268,274]	75235	YNVTQAFGRRGPEQTQGNF	B cell		Yuxian He;	ELM	SARS-CoV
N	...([ST])Q..	PEQTQGN	[279,285]	53933	RGPEQTQGNFGDQDLIR	B cell	PMID:15528730	Yuxian He;	ELM	SARS-CoV
N	...([ST])Q..	PEQTQGN	[279,285]	75235	YNVTQAFGRRGPEQTQGNF	B cell	PMID:15528730	Yuxian He;	ELM	SARS-CoV
N	...([ST])Q..	ADETQAL	[376,382]	1087574	KKDKKKKADETQALPQRQ	B cell	PMID:32711254	Siti Naqiah Amrun;	ELM	SARS-CoV2
N	...([ST])Q..	ADSTQA	[414,420]	38925	LQNSMSGASADSTQA	B cell	PMID:15528730	Yuxian He;	ELM	SARS-CoV
N	...([ST])P.	TNSSPD	[76,81]	1075010	NTNSSPDDQIGYY	T cell		Adaptative Biotechnologies	ELM	SARS-CoV2
N	...([ST])P.	KDLSPR	[76,81]	1087368	KMKDLSPRW	T cell		Adaptative Biotechnologies	ELM	SARS-CoV2
N	...([ST])P.	KDLSPR	[76,81]	1309130	MKDLSPRWYFYYL	T cell	PMID:32887977	Yanchun Peng;	ELM	SARS-CoV2
N	...([ST])P.	KDLSPR	[76,81]	1160254	MKDLSPRWYFYYLGTGPEAG	T cell	PMID:32668444	Nina Le Bert;	ELM	SARS-CoV2
N	...([ST])P.	ALNTPK	[138,143]	1074859	ATEGALNTPKDHI	T cell		Adaptative Biotechnologies	ELM	SARS-CoV2
N	...([ST])P.	ALNTPK	[138,143]	18671	GALNTPKDHIGTRNPNNNA	B cell	PMID:15528730	Yuxian He;	ELM	SARS-CoV
N	...([ST])P.	ALNTPK	[138,143]	29504	IVWVATEGALNTPKDHI	B cell	PMID:15528730	Yuxian He;	ELM	SARS-CoV
N	...([ST])P.	RNSTPG	[195,200]	55940	RSRGNSRNSTPGSSR	B cell	PMID:15528730	Yuxian He;	ELM	SARS-CoV
N	...([ST])P.	RNSTPG	[195,200]	60749	SRNSTPGSSRGNSPARMA	B cell	PMID:15528730	Yuxian He;	ELM	SARS-CoV
N	...([ST])P.	MEVTPS	[322,327]	1074910	GMEVTPSGTWLTY	T cell		Adaptative Biotechnologies	ELM	SARS-CoV2
N	...([ST])P.	MEVTPS	[322,327]	1074911	GMSRIGMEVTPSGTW	T cell		Adaptative Biotechnologies	ELM	SARS-CoV2
N	...([ST])P.	MEVTPS	[322,327]	1295	AFFGMSRIGMEVTPSGTW	T cell	PMID:32887977	Yanchun Peng;	ELM	SARS-CoV2
N	...([ST])P.	MEVTPS	[322,327]	21264	GMEVTPSGTWLTYHGAIK	T cell	PMID:16690096	Hui Peng	ELM	SARS-CoV
N	...([ST])P.	MEVTPS	[322,327]	190494	MEVTPSGTWL	T cell	PMID:24058176	Laura Rivino;	ELM	SARS-CoV
N	...([ST])P.	MEVTPS	[322,327]	190494	MEVTPSGTWL	T cell	PMID:32887977	Yanchun Peng;	ELM	SARS-CoV2
N	...([ST])P.	MEVTPS	[322,327]	1087535	GMEVTPSGTWLTYTGAIK	T cell	PMID:32887977	Yanchun Peng;	ELM	SARS-CoV2
N	...([ST])P.	MEVTPS	[322,327]	26273	IGMEVTPSGTWLTYH	T cell	PMID:21813600	Hsueh-Ling Janice Oh;	ELM	SARS-CoV
N	...([ST])P.	MEVTPS	[322,327]	1143883	GMEVTPSGTWLTYTGAIKLD	T cell	PMID:32668444	Nina Le Bert;	ELM	SARS-CoV2
N	...([ST])P.	MEVTPS	[322,327]	15814	FFGMSRIGMEVTPSGTW	B cell	PMID:15528730	Yuxian He	ELM	SARS-CoV
N	...([ST])P.	MEVTPS	[322,327]	41461	MEVTPSGTWLTYHGAIK	B cell	PMID:15528730	Yuxian He	ELM	SARS-CoV
N	.R.([ST])[^P]..	PRITFGG	[13,19]	1309133	NQRNAPRITFGGPSDSTG	T cell		Adaptative Biotechnologies	ELM	SARS-CoV2
N	.R.([ST])[^P]..	PRITFGG	[13,19]	52389	QSNQRSAPRITFGGPTDS	B cell	PMID:15528730	Yuxian He	ELM	SARS-CoV
N	.R.([ST])[^P]..	PRITFGG	[13,19]	54296	RITFGGPTDSTDNNQNGGR	B cell	PMID:15528730	Yuxian He	ELM	SARS-CoV
N	.R.([ST])[^P]..	PRITFGG	[13,19]	3779	APRITFGGPTDSTDNNQN	B cell	PMID:16461566	S C S Chow	ELM	SARS-CoV
N	.R.([ST])[^P]..	RRATRRI	[88,94]	1075130	YYRRATRRIR	T cell		Adaptative Biotechnologies	ELM	SARS-CoV2
N	.R.([ST])[^P]..	RRATRRI	[88,94]	1309112	DQIGYYRRATRRIR	T cell	PMID:32887977	Yanchun Peng;	ELM	SARS-CoV2
N	.R.([ST])[^P]..	RRATRRI	[88,94]	1131160	DDQIGYYRRATRRIR	T cell	PMID:32668444	Nina Le Bert;	ELM	SARS-CoV2
N	.R.([ST])[^P]..	RRATRRI	[88,94]	51074	QIGYYRRATRRVRGGDGK	B cell	PMID:15528730	Yuxian He	ELM	SARS-CoV
N	.R.([ST])[^P]..	SRSSSRS	[184,190]	60380	SQASSRSSSR	T cell		Adaptative Biotechnologies	ELM	SARS-CoV2
N	.R.([ST])[^P]..	SRSSSRS	[184,190]	4782	ASSRSSSRSRGNSRNST	B cell	PMID:15528730	Yuxian He	ELM	SARS-CoV
N	.R.([ST])[^P]..	SRSSSRS	[184,190]	60669	SRGGSQASSRSSSRSR	B cell	PMID:15528730	Yuxian He	ELM	SARS-CoV
N	.R.([ST])[^P]..	SRNSTPG	[194,200]	55940	RSRGNSRNSTPGSSR	B cell	PMID:15528730	Yuxian He	ELM	SARS-CoV
N	.R.([ST])[^P]..	SRNSTPG	[194,200]	60749	SRNSTPGSSRGNSPARMA	B cell	PMID:15528730	Yuxian He	ELM	SARS-CoV
N	.R.([ST])[^P]..	SRGTSPA	[202,208]	60681	SRGNSPARMASGGGETAL	B cell	PMID:15528730	Yuxian He	ELM	SARS-CoV
N	.R.([ST])[^P]..	SRGTSPA	[202,208]	60749	SRNSTPGSSRGNSPARMA	B cell	PMID:15528730	Yuxian He	ELM	SARS-CoV
N	[EDST].{0,2}[WFY]..[ILVFY]	SWFTAL	[51,56]	1309134	NTASWFTAL	T cell		Adaptative Biotechnologies	ELM	SARS-CoV2
N	[EDST].{0,2}[WFY]..[ILVFY]	SWFTAL	[51,56]	1172352	SWFTALTQHGKEDLK	T cell	PMID:32668444	Nina Le Bert	ELM	SARS-CoV2
N	[EDST].{0,2}[WFY]..[ILVFY]	SWFTAL	[51,56]	21065	GLPNNTASWFTALTQHGK	B cell	PMID:15528730	Yuxian He	ELM	SARS-CoV
N	[EDST].{0,2}[WFY]..[ILVFY]	SWFTAL	[51,56]	4838	ASWFTALTQHGKEELRFPRGQ	B cell	PMID:15054081	Zeliang Chen;	ELM	SARS-CoV
N	[EDST].{0,2}[WFY]..[ILVFY]	SPRWYFY	[105,111]	1074988	LSPRWYFYYL	T cell		Adaptative Biotechnologies	ELM	SARS-CoV2
N	[EDST].{0,2}[WFY]..[ILVFY]	SPRWYFY	[105,111]	32340	KMKELSPRWYFYYLG	T cell	PMID:26954467	Oi-Wing Ng;	ELM	SARS-CoV
N	[EDST].{0,2}[WFY]..[ILVFY]	SPRWYFY	[105,111]	1309129	LSPRWYFYYLGTGPEAGL	T cell	PMID:32887977	Yanchun Peng;	ELM	SARS-CoV2
N	[EDST].{0,2}[WFY]..[ILVFY]	SPRWYFY	[105,111]	1309130	MKDLSPRWYFYYL	T cell	PMID:32887977	Yanchun Peng;	ELM	SARS-CoV2
N	[EDST].{0,2}[WFY]..[ILVFY]	SPRWYFY	[105,111]	32340	KMKELSPRWYFYYLG	T cell	PMID:21813600	Hsueh-Ling Janice Oh;	ELM	SARS-CoV
N	[EDST].{0,2}[WFY]..[ILVFY]	SPRWYFY	[105,111]	1160254	MKDLSPRWYFYYLGTGPEAG	T cell	PMID:32668444	Nina Le Bert;	ELM	SARS-CoV2
N	[EDST].{0,2}[WFY]..[ILVFY]	SPRWYFY	[105,111]	60242	SPRWYFYYL	T cell	PMID:32887977	Yanchun Peng;	ELM	SARS-CoV2
N	[EDST].{0,2}[WFY]..[ILVFY]	SGTWLTY	[327,333]	1074910	GMEVTPSGTWLTY	T cell		Adaptative Biotechnologies	ELM	SARS-CoV2
N	[EDST].{0,2}[WFY]..[ILVFY]	SGTWLTY	[327,333]	21264	GMEVTPSGTWLTYHGAIK	T cell	PMID:16690096	Hui Peng;	ELM	SARS-CoV
N	[EDST].{0,2}[WFY]..[ILVFY]	SGTWLTY	[327,333]	26273	IGMEVTPSGTWLTYH	T cell	PMID:21813600	Hsueh-Ling Janice Oh;	ELM	SARS-CoV
N	[EDST].{0,2}[WFY]..[ILVFY]	SGTWLTY	[327,333]	65764	TPSGTWLTYHGAIKL	T cell	PMID:21813600	Hsueh-Ling Janice Oh;	ELM	SARS-CoV
N	[EDST].{0,2}[WFY]..[ILVFY]	SGTWLTY	[327,333]	1143883	GMEVTPSGTWLTYTGAIKLD	T cell	PMID:32668444	Nina Le Bert;	ELM	SARS-CoV2
N	[EDST].{0,2}[WFY]..[ILVFY]	SGTWLTY	[327,333]	41461	MEVTPSGTWLTYHGAIK	B cell	PMID:15528730	Yuxian He;	ELM	SARS-CoV
N	[EDST].{0,2}[WFY]..[ILVFY]	DAYKTF	[327,333]	37611	LLNKHIDAYKTFPPTEPK	T cell	PMID:32887977	Yanchun Peng	ELM	SARS-CoV2
N	[EDST].{0,2}[WFY]..[ILVFY]	DAYKTF	[327,333]	38249	LNKHIDAYKTFPPTEPK	B cell	PMID:15528730	Yuxian He;	ELM	SARS-CoV
N	[EDST].{0,2}[WFY]..[ILVFY]	DAYKTF	[327,333]	31116	KHIDAYKTFPPTEPKKDKKK	B cell	PMID:16461566	S C S Chow;	ELM	SARS-CoV
N	[FLM][^P][^P]([ST])[^DEP][^DE]	FGMSRI	[315,320]	1295	AFFGMSRIGMEVTPSGTW	T cell	PMID:32887977	Yanchun Peng;	ELM	SARS-CoV2
N	[FLM][^P][^P]([ST])[^DEP][^DE]	FGMSRI	[315,320]	3958	AQFAPSASAFFGMSRIGM	T cell	PMID:16690096	Hui Peng	ELM	SARS-CoV
N	[FLM][^P][^P]([ST])[^DEP][^DE]	FGMSRI	[315,320]	15814	FFGMSRIGMEVTPSGTW	B cell	PMID:15528730	Yuxian He;	ELM	SARS-CoV
N	[FLM][^P][^P]([ST])[^DEP][^DE]	FGMSRI	[315,320]	50741	QFAPSASAFFGMSRIGM	B cell	PMID:15528730	Yuxian He;	ELM	SARS-CoV
N	[FLM][^P][^P]([ST])[^DEP][^DE]	LTYTGA	[331,336]	1087535	GMEVTPSGTWLTYTGAIK	T cell	PMID:32887977	Yanchun Peng;	ELM	SARS-CoV2
N	[FLM][^P][^P]([ST])[^DEP][^DE]	LTYTGA	[331,336]	1087763	TWLTYTGAIKLDDKDPNF	T cell	PMID:32887977	Yanchun Peng;	ELM	SARS-CoV2
N	[FLM][^P][^P]([ST])[^DEP][^DE]	LTYTGA	[331,336]	1143883	GMEVTPSGTWLTYTGAIKLD	T cell	PMID:32668444	Nina Le Bert;	ELM	SARS-CoV2
N	..[^IRFW]([ST])[ILMVFWY][ILMVFWY].	NTASWFT	[48,54]	1087377	LPNNTASWF	T cell		Adaptative Biotechnologies	ELM	SARS-CoV2
N	..[^IRFW]([ST])[ILMVFWY][ILMVFWY].	NTASWFT	[48,54]	1309134	NTASWFTAL	T cell	PMID:32913053	Jennifer R Habel;	ELM	SARS-CoV2
N	..[^IRFW]([ST])[ILMVFWY][ILMVFWY].	NTASWFT	[48,54]	55683	RRPQGLPNNTASWFT	T cell	PMID:21813600	Hsueh-Ling Janice Oh;	ELM	SARS-CoV
N	..[^IRFW]([ST])[ILMVFWY][ILMVFWY].	NTASWFT	[48,54]	21065	GLPNNTASWFTALTQHGK	B cell	PMID:15528730	Yuxian He;	ELM	SARS-CoV
N	..[^IRFW]([ST])[ILMVFWY][ILMVFWY].	NTASWFT	[48,54]	55196	RPKQRRPQGLPNNTASWF	B cell	PMID:15528730	Yuxian He;	ELM	SARS-CoV
N	..[^IRFW]([ST])[ILMVFWY][ILMVFWY].	NTASWFT	[48,54]	48131	PKQRRPQGLPNNTASWFT	B cell	PMID:16461566	S C S Chow;	ELM	SARS-CoV
N	..[^IRFW]([ST])[ILMVFWY][ILMVFWY].	PSGTWLT	[326,332]	1074910	GMEVTPSGTWLTY	T cell		Adaptative Biotechnologies	ELM	SARS-CoV2
N	..[^IRFW]([ST])[ILMVFWY][ILMVFWY].	PSGTWLT	[326,332]	21264	GMEVTPSGTWLTYHGAIK	T cell	PMID:16690096	Hui Peng;	ELM	SARS-CoV
N	..[^IRFW]([ST])[ILMVFWY][ILMVFWY].	PSGTWLT	[326,332]	190494	MEVTPSGTWL	T cell	PMID:24058176	Laura Rivino;	ELM	SARS-CoV
N	..[^IRFW]([ST])[ILMVFWY][ILMVFWY].	PSGTWLT	[326,332]	190494	MEVTPSGTWL	T cell	PMID:32887977	Yanchun Peng;	ELM	SARS-CoV2
N	..[^IRFW]([ST])[ILMVFWY][ILMVFWY].	PSGTWLT	[326,332]	26273	IGMEVTPSGTWLTYH	T cell	PMID:21813600	Hsueh-Ling Janice Oh	ELM	SARS-CoV
N	..[^IRFW]([ST])[ILMVFWY][ILMVFWY].	PSGTWLT	[326,332]	65764	TPSGTWLTYHGAIKL	T cell	PMID:21813600	Hsueh-Ling Janice Oh	ELM	SARS-CoV
N	..[^IRFW]([ST])[ILMVFWY][ILMVFWY].	PSGTWLT	[326,332]	1143883	GMEVTPSGTWLTYTGAIKLD	T cell	PMID:32668444	Nina Le Bert;	ELM	SARS-CoV2
N	..[^IRFW]([ST])[ILMVFWY][ILMVFWY].	PSGTWLT	[326,332]	41461	MEVTPSGTWLTYHGAIK	B cell	PMID:15528730	Yuxian He;	ELM	SARS-CoV
N	..[^IRFW]([ST])[ILMVFWY][ILMVFWY].	QTVTLLP	[390,396]	31679	KKQPTVTLLPAADMDDF	B cell	PMID:15528730	Yuxian He;	ELM	SARS-CoV
N	..[^IRFW]([ST])[ILMVFWY][ILMVFWY].	QTVTLLP	[390,396]	52244	QRQKKQPTVTLLPAADMDDFSRQ	B cell	PMID:15629032	Shuting Li;	ELM	SARS-CoV
N	[KR]{0,2}[KR].{0,2}[KR].{2,4}[ILVM].[ILVF]	KFPRGQGVPI	[65,74]	1074950	KFPRGQGVPI	T cell		Adaptative Biotechnologies	ELM	SARS-CoV2
N	[KR]{0,2}[KR].{0,2}[KR].{2,4}[ILVM].[ILVF]	KFPRGQGVPI	[65,74]	23917	HGKEELRFPRGQGVPI	B cell	PMID:15528730	Yuxian He;	ELM	SARS-CoV
N	[KR]{0,2}[KR].{0,2}[KR].{2,4}[ILVM].[ILVF]	KFPRGQGVPI	[65,74]	53758	RFPRGQGVPINTNSGPDDQI	B cell	PMID:15528730	Yuxian He;	ELM	SARS-CoV
N	[KR]{0,2}[KR].{0,2}[KR].{2,4}[ILVM].[ILVF]	KFPRGQGVPI	[65,74]	4838	ASWFTALTQHGKEELRFPRGQ	B cell	PMID:15054081	Zeliang Chen;	ELM	SARS-CoV
N	[KR]{0,2}[KR].{0,2}[KR].{2,4}[ILVM].[ILVF]	RQKKQQTVTL	[385,394]	31679	KKQPTVTLLPAADMDDF	B cell	PMID:15528730	Yuxian He;	ELM	SARS-CoV
N	[KR]{0,2}[KR].{0,2}[KR].{2,4}[ILVM].[ILVF]	RQKKQQTVTL	[385,394]	51874	QPLPQRQKKQPTVTLL	B cell	PMID:15528730	Yuxian He;	ELM	SARS-CoV
N	[KR]{0,2}[KR].{0,2}[KR].{2,4}[ILVM].[ILVF]	RQKKQQTVTL	[385,394]	52244	QRQKKQPTVTLLPAADMDDFSRQ	B cell	PMID:15629032	Shuting Li	ELM	SARS-CoV
N	..(T)..[DE].	LGTGPEA	[113,119]	1074914	GTGPEAGLPY	T cell		Adaptative Biotechnologies	ELM	SARS-CoV2
N	..(T)..[DE].	LGTGPEA	[113,119]	1309129	LSPRWYFYYLGTGPEAGL	T cell	PMID:32887977	Yanchun Peng;	ELM	SARS-CoV2
N	..(T)..[DE].	LGTGPEA	[113,119]	1160254	MKDLSPRWYFYYLGTGPEAG	T cell	PMID:32668444	Nina Le Bert;	ELM	SARS-CoV2
N	..(T)..[DE].	LGTGPEA	[113,119]	74684	YLGTGPEASLPYGANK	B cell	PMID:15528730	Yuxian He;	ELM	SARS-CoV
N	..(T)..[DE].	LNTPKDH	[139,145]	1074859	ATEGALNTPKDHI	T cell		Adaptative Biotechnologies	ELM	SARS-CoV2
N	..(T)..[DE].	LNTPKDH	[139,145]	18671	GALNTPKDHIGTRNPNNNA	B cell	PMID:15528730	Yuxian He;	ELM	SARS-CoV
N	..(T)..[DE].	LNTPKDH	[139,145]	29504	IVWVATEGALNTPKDHI	B cell	PMID:15528730	Yuxian He;	ELM	SARS-CoV
N	...([ST])..E	YLGTGPE	[112,118]	1309129	LSPRWYFYYLGTGPEAGL	T cell	PMID:32887977	Yanchun Peng;	ELM	SARS-CoV2
N	...([ST])..E	YLGTGPE	[112,118]	1160254	MKDLSPRWYFYYLGTGPEAG	T cell	PMID:32668444	Nina Le Bert;	ELM	SARS-CoV2
N	...([ST])..E	YLGTGPE	[112,118]	74684	YLGTGPEASLPYGANK	B cell	PMID:15528730	Yuxian He;	ELM	SARS-CoV
N	...([ST])..E	TKKSAAE	[247,253]	31692	KKSAAEASKKPRQKRTA	B cell	PMID:15528730	Yuxian He;	ELM	SARS-CoV
N	...([ST])..E	TKKSAAE	[247,253]	52117	QQQGQTVTKKSAAEASKK	B cell	PMID:15528730	Yuxian He;	ELM	SARS-CoV
N	...([ST])..E	TKKSAAE	[247,253]	31693	KKSAAEASKKPRQKRTATKQYNVTQ	B cell	PMID:15054081	Zeliang Chen;	ELM	SARS-CoV
N	[SDE].{0,5}[DE].(K).{0,1}[AIFLMPSTV]	DRLNQLESKM	[225,234]	1074903	GDAALALLLLDRLNQL	T cell		Adaptative Biotechnologies	ELM	SARS-CoV2
N	[SDE].{0,5}[DE].(K).{0,1}[AIFLMPSTV]	DRLNQLESKM	[225,234]	37473	LLLDRLNQL	T cell	PMID:16630549	Yeou-Ping Tsao;	ELM	SARS-CoV
N	[SDE].{0,5}[DE].(K).{0,1}[AIFLMPSTV]	DRLNQLESKM	[225,234]	54690	RLNQLESKV	T cell	PMID:16630549	Yeou-Ping Tsao;	ELM	SARS-CoV
N	[SDE].{0,5}[DE].(K).{0,1}[AIFLMPSTV]	DRLNQLESKM	[225,234]	41122	MASGGGETALALLLLDRLNQLESKV	T cell	PMID:17183651	Taisheng Li;	ELM	SARS-CoV
N	[SDE].{0,5}[DE].(K).{0,1}[AIFLMPSTV]	DRLNQLESKM	[225,234]	2433	ALALLLLDRLNQLESKV	B cell	PMID:15528730	Yuxian He;	ELM	SARS-CoV
N	[SDE].{0,5}[DE].(K).{0,1}[AIFLMPSTV]	DRLNQLESKM	[225,234]	10010	DRLNQLESKVSGKGQQQQ	B cell	PMID:15528730	Yuxian He;	ELM	SARS-CoV
N	...[PV]..P	TFPPTEP	[362,368]	1074864	AYKTFPPTEPK	T cell		Adaptative Biotechnologies	ELM	SARS-CoV2
N	...[PV]..P	TFPPTEP	[362,368]	37611	LLNKHIDAYKTFPPTEPK	T cell	PMID:32887977	Yanchun Peng;	ELM	SARS-CoV2
N	...[PV]..P	TFPPTEP	[362,368]	37611	LLNKHIDAYKTFPPTEPK	T cell	PMID:16690096	Hui Peng;	ELM	SARS-CoV
N	...[PV]..P	TFPPTEP	[362,368]	74517	YKTFPPTEPKKDKKKK	T cell	PMID:16690096	Hui Peng;	ELM	SARS-CoV
N	...[PV]..P	TFPPTEP	[362,368]	33667	KTFPPTEPK	T cell	PMID:32887977	Yanchun Peng;	ELM	SARS-CoV2
N	...[PV]..P	TFPPTEP	[362,368]	63729	TFPPTEPK	B cell	PMID:15207612	Jian-Ping Guo;	ELM	SARS-CoV
N	...[PV]..P	TFPPTEP	[362,368]	33669	KTFPPTEPKKDKKKK	B cell	PMID:15528730	Yuxian He;	ELM	SARS-CoV
N	...[PV]..P	TFPPTEP	[362,368]	38249	LNKHIDAYKTFPPTEPK	B cell	PMID:15528730	Yuxian He;	ELM	SARS-CoV
N	...[PV]..P	TFPPTEP	[362,368]	1087597	KTFPPTEPKKDKKKKADE	B cell	PMID:32711254	Siti Naqiah Amrun;	ELM	SARS-CoV2
N	...[PV]..P	TFPPTEP	[362,368]	1087598	KTFPPTEPKKDKKKKTDE	B cell	PMID:32711254	Siti Naqiah Amrun;	ELM	SARS-CoV2
N	...[PV]..P	TFPPTEP	[362,368]	31116	KHIDAYKTFPPTEPKKDKKK	B cell	PMID:16461566	S C S Chow;	ELM	SARS-CoV
N	[RK][RK].([ST])[^P]..	RRATRRI	[88,94]	1075130	YYRRATRRIR	T cell		Adaptative Biotechnologies	ELM	SARS-CoV2
N	[RK][RK].([ST])[^P]..	RRATRRI	[88,94]	1309112	DQIGYYRRATRRIR	T cell	PMID:32887977	Yanchun Peng;	ELM	SARS-CoV2
N	[RK][RK].([ST])[^P]..	RRATRRI	[88,94]	1131160	DDQIGYYRRATRRIR	T cell	PMID:32668444	Nina Le Bert;	ELM	SARS-CoV2
N	[RK][RK].([ST])[^P]..	RRATRRI	[88,94]	51074	QIGYYRRATRRVRGGDGK	B cell	PMID:15528730	Yuxian He;	ELM	SARS-CoV
N	..[RK].{0,1}[VIL][^P][FW].	APRITFG	[12,18]	1309131	MSDNGPQNQRNAPRITF	T cell	PMID:32887977	Yanchun Peng;	ELM	SARS-CoV2
N	..[RK].{0,1}[VIL][^P][FW].	APRITFG	[12,18]	1309133	NQRNAPRITFGGPSDSTG	T cell	PMID:32887977	Yanchun Peng;	ELM	SARS-CoV2
N	..[RK].{0,1}[VIL][^P][FW].	APRITFG	[12,18]	1309136	QRNAPRITF	T cell	PMID:32887977	Yanchun Peng;	ELM	SARS-CoV2
N	..[RK].{0,1}[VIL][^P][FW].	APRITFG	[12,18]	52389	QSNQRSAPRITFGGPTDS	B cell	PMID:15528730	Yuxian He;	ELM	SARS-CoV
N	..[RK].{0,1}[VIL][^P][FW].	APRITFG	[12,18]	3779	APRITFGGPTDSTDNNQN	B cell	PMID:16461566	S C S Chow;	ELM	SARS-CoV
N	[EDST].{0,2}[WFY][^RKPG][^PG][ILV]	SWFTAL	[51,56]	1309134	NTASWFTAL	T cell	PMID:32913053	Jennifer R Habel;	ELM	SARS-CoV2
N	[EDST].{0,2}[WFY][^RKPG][^PG][ILV]	SWFTAL	[51,56]	1172352	SWFTALTQHGKEDLK	T cell	PMID:32668444	Nina Le Bert;	ELM	SARS-CoV2
N	[EDST].{0,2}[WFY][^RKPG][^PG][ILV]	SWFTAL	[51,56]	21065	GLPNNTASWFTALTQHGK	B cell	PMID:15528730	Yuxian He;	ELM	SARS-CoV
N	[EDST].{0,2}[WFY][^RKPG][^PG][ILV]	SWFTAL	[51,56]	4838	ASWFTALTQHGKEELRFPRGQ	B cell	PMID:15054081	Zeliang Chen;	ELM	SARS-CoV
